# Supplementary material for: Molecular insights into the compatible and incompatible interactions between sugar beet and the beet cyst nematode
Source: BMC Plant Biol. 2020 Oct 22;20:483. doi: 10.1186/s12870-020-02706-8 (PMC7583174; doi:10.1186/s12870-020-02706-8)
Supplement: Supplementary file 1 — Additional file 1 Table S1. Significant differentially expressed genes (DEGs) of sugar beet in the compatible sugar beet-beet cyst nematode (BCN) interaction. [file 12870_2020_2706_MOESM1_ESM.xlsx]

## Sheet: siggenes IS vs UnS-4dai
Additional file 1: Table S1. Significant differentially expressed genes (DEGs) of sugar beet in the compatible sugar beet-beet cyst nematode (BCN) interaction.
Gene name	baseMean	log2FoldChange	lfcSE	stat	pvalue	padj
Bv2_028630_qxrz	999.739	6.4293	0.520682	12.3478	2.22e-16	2.52e-13
Bv3u_069630_twjk	2569.75	5.30702	0.453607	11.6996	2.22e-16	2.52e-13
Bv5_114470_prza	951.164	4.99255	0.497293	10.0395	2.22e-16	2.52e-13
Bv3_060760_jmmu	64.269	3.8536	0.564794	6.82302	3.33e-15	3.03e-12
Bv2_036900_jzij	1114.89	3.77248	0.486702	7.75111	2.22e-16	2.52e-13
Bv6_127900_rmnx	915.633	3.32377	0.475318	6.99273	6.66e-16	6.99e-13
Bv1_005110_kqup	1482.65	3.28618	0.474452	6.92627	1.33e-15	1.3e-12
Bv9_221420_ipou	129.162	3.20257	0.524206	6.10938	1.73e-12	1.31e-09
Bv9_217460_aeir	209.528	3.12283	0.479265	6.51586	5.31e-14	4.53e-11
Bv5_113360_uxxg	30.4807	2.66488	0.584788	4.557	1.42e-07	5.25e-05
Bv_39830_tmsg	72.4517	2.60611	0.553934	4.70472	5.54e-08	2.16e-05
Bv5_112910_urof	181.044	2.51532	0.520749	4.83019	2.44e-08	1.04e-05
Bv5_114080_kuem	472.286	2.43188	0.475098	5.1187	3.4e-09	1.93e-06
Bv9_225420_sqtg	950.021	2.38745	0.378482	6.30795	3.24e-13	2.6e-10
Bv1_000400_ahhr	2649.41	2.34664	0.48376	4.85085	2.12e-08	9.35e-06
Bv5_092900_pnpm	409.574	2.28253	0.461698	4.94377	1.14e-08	5.35e-06
Bv8_184360_xsra	197.057	2.26703	0.514851	4.40328	3.68e-07	0.000119552
Bv9_226010_ftpd	16.3863	2.18138	0.585284	3.72704	1.68e-05	0.0032249
Bv6_150510_xchq	471.141	2.17249	0.452764	4.79827	3.01e-08	1.24e-05
Bv1_011850_erzt	2552.63	2.1643	0.585508	3.69644	1.97e-05	0.00372825
Bv5_106290_jcfd	72.2701	2.14669	0.563604	3.80887	1.09e-05	0.00234315
Bv7_160270_mwox	288.312	2.14287	0.475503	4.50653	1.95e-07	6.65e-05
Bv6_153910_dksz	26.1328	2.09401	0.58466	3.58158	3.54e-05	0.00581148
Bv4_076960_dwrg	225.545	2.09345	0.515405	4.06176	2.73e-06	0.000701874
Bv_39300_wtjc	851.846	2.08096	0.4808	4.32812	5.79e-07	0.000179619
Bv2_041880_gjjq	17.037	2.06998	0.58545	3.5357	4.45e-05	0.00691055
Bv1_009340_xyuj	18.8239	2.06914	0.585667	3.53297	4.51e-05	0.00691055
Bv7_164120_zexd	35.5463	2.00964	0.569826	3.52675	4.65e-05	0.0069385
Bv4_081750_igyi	30.644	2.00045	0.566822	3.52925	4.59e-05	0.0069385
Bv1u_022180_wsen	36.7459	1.97703	0.568552	3.47731	5.93e-05	0.00834359
Bv_03580_ineq	112.871	1.97367	0.518378	3.8074	1.1e-05	0.00234315
Bv9_226720_qqki	454.681	1.97346	0.47428	4.16097	1.55e-06	0.000414035
Bv_09760_wpjg	21.6173	1.91019	0.585526	3.26234	0.000165038	0.0194119
Bv5u_121560_swke	173.826	1.88622	0.496075	3.8023	1.13e-05	0.00237057
Bv6_127130_iccr	421.511	1.81366	0.572208	3.16958	0.000252066	0.0275135
Bv6_146630_zgmg	48.2681	1.80794	0.561698	3.21871	0.000201692	0.0229323
Bv4u_091810_hxwn	3466.49	1.78157	0.578451	3.0799	0.000375691	0.0382531
Bv6_149300_odmk	101.174	1.78149	0.499777	3.56456	3.85e-05	0.00618079
Bv1_004360_gajk	24.5127	1.76754	0.583495	3.02922	0.000468633	0.0451266
Bv4_090430_sroh	40.209	1.76227	0.562461	3.13314	0.000296804	0.0311507
Bv3_062540_dhyt	72.8977	1.76179	0.538179	3.27361	0.000156649	0.0187484
Bv5_107210_pjep	83.03	1.757	0.470755	3.73231	1.63e-05	0.00321488
Bv5_098150_njpg	315.066	1.74325	0.46252	3.76903	1.35e-05	0.00278394
Bv5u_121090_ypwf	757.286	1.73223	0.433236	3.99837	3.89e-06	0.000930951
Bv8_189480_iihw	1055.94	1.73047	0.397661	4.35163	5.03e-07	0.000159609
Bv1_007200_unuu	528.013	1.72591	0.380567	4.53508	1.63e-07	5.71e-05
Bv6_132410_ncyn	41.902	1.71301	0.528225	3.24295	0.000180477	0.0210464
Bv8_185980_oghw	661.961	1.70689	0.427277	3.99482	3.97e-06	0.000933127
Bv6_153420_udjq	2386.08	1.70357	0.414983	4.10516	2.13e-06	0.000559273
Bv9_220740_wyua	171.97	1.70084	0.423249	4.01853	3.48e-06	0.000862222
Bv1_013690_khss	358.269	1.68555	0.484682	3.47764	5.92e-05	0.00834359
Bv6_153430_sfyg	215.793	1.68551	0.500985	3.36439	0.000102282	0.0130424
Bv7_178320_jsio	117.834	1.65062	0.458366	3.6011	3.2e-05	0.00539685
Bv5_096740_qxtq	681.929	1.63158	0.481964	3.38528	9.26e-05	0.0121242
Bv4_084140_cgqi	3155.31	1.62375	0.444247	3.65507	2.43e-05	0.00420466
Bv9_230340_sscr	922.99	1.6232	0.434899	3.73237	1.63e-05	0.00321488
Bv6_129030_tysk	157.917	1.62145	0.492553	3.29193	0.000143858	0.0173699
Bv5_118910_mquo	5193.59	1.57996	0.369259	4.27874	7.77e-07	0.000230545
Bv6_153410_hihh	1055.35	1.57158	0.370523	4.24153	9.68e-07	0.000275174
Bv4_074860_pwzg	211.331	1.5668	0.461815	3.39271	8.94e-05	0.0121242
Bv_13650_uxef	237.65	1.54586	0.438484	3.52547	4.68e-05	0.0069385
Bv2_024060_eewq	57.655	1.53615	0.504818	3.04298	0.000441477	0.0442905
Bv5_113270_thze	485.713	1.51999	0.427576	3.55491	4.04e-05	0.00641117
Bv4_081780_xptr	284.967	1.50338	0.399633	3.76192	1.4e-05	0.00284696
Bv6_135940_eghx	654.494	1.49153	0.474698	3.14206	0.000285212	0.0304112
Bv8_202220_zkpt	161.853	1.48159	0.437864	3.38367	9.33e-05	0.0121242
Bv_37960_pfms	1878.06	1.45355	0.452872	3.20964	0.000210215	0.0233185
Bv_10840_psos	1569.7	1.45236	0.456083	3.18441	0.000235733	0.0259382
Bv_22350_nizj	241.307	1.44791	0.43508	3.32791	0.000121543	0.0150758
Bv2_032060_ocyf	152.549	1.43848	0.458079	3.14025	0.000287529	0.0304112
Bv9u_231350_wqhw	908.444	1.43284	0.431099	3.3237	0.000123977	0.0152392
Bv8_185190_pxks	747.986	1.40033	0.375386	3.73036	1.65e-05	0.00321488
Bv7_173890_ywig	5937.44	1.39785	0.456756	3.06038	0.000409232	0.0413598
Bv3_054080_puiu	1767.74	1.38194	0.422892	3.26783	0.000160904	0.0190902
Bv_30550_ajge	354.346	1.36756	0.412631	3.31424	0.000129608	0.015789
Bv6_130140_sywa	2383.92	1.35786	0.429129	3.16422	0.000258226	0.0279622
Bv1_013750_hurs	974.683	1.32379	0.371226	3.566	3.82e-05	0.00618079
Bv6_133940_niio	3630.22	1.31183	0.406832	3.22451	0.000196415	0.0225201
Bv7_176440_nixr	5262.42	1.31059	0.356943	3.6717	2.24e-05	0.00396076
Bv6_140530_jpqk	1930.7	1.26777	0.363258	3.49001	5.57e-05	0.00800465
Bv6_126970_oqjc	1202.02	1.23435	0.366871	3.36453	0.000102214	0.0130424
Bv7_166640_sidk	339.844	1.19774	0.395462	3.02872	0.000469656	0.0451266
Bv9u_231360_aurc	615.112	1.19717	0.388372	3.08255	0.000371345	0.0382531
Bv8_186350_sjpm	3515.75	1.17776	0.382255	3.08108	0.000373747	0.0382531
Bv8_195530_njio	494.299	1.15735	0.38081	3.03918	0.000448819	0.0446984
Bv2_027130_swxq	2434.85	1.09144	0.359752	3.03386	0.000459301	0.0447622
Bv7_170550_wauz	198.282	-1.32123	0.411268	-3.21258	0.000207414	0.0231964
Bv1_006220_mxyn	636.781	-1.42057	0.419405	-3.3871	9.18e-05	0.0121242
Bv7_177480_nend	1247.38	-1.47821	0.36922	-4.00359	3.78e-06	0.000920422
Bv4_089460_fiko	318.866	-1.49412	0.408237	-3.65993	2.37e-05	0.00415374
Bv_02430_tdcc	149.103	-1.52434	0.435431	-3.50077	5.29e-05	0.00767264
Bv9_225330_pnip	67.4064	-1.56365	0.500035	-3.12707	0.00030494	0.0317603
Bv8_197520_mtak	85.3358	-1.59847	0.476834	-3.35227	0.000108338	0.0136867
Bv9_230380_xpgi	58.1936	-1.60734	0.511594	-3.14184	0.000285496	0.0304112
Bv3_053310_xtre	222.411	-1.65493	0.409421	-4.04212	3.05e-06	0.000769453
Bv1_007540_qomq	49.7497	-1.7295	0.537757	-3.21613	0.000204084	0.0230126
Bv9_223520_wxmk	55.65	-1.75485	0.526348	-3.33401	0.0001181	0.0147831
Bv2_027380_hfxx	12.398	-1.76764	0.582315	-3.03554	0.000455979	0.0447622
Bv5_118990_fxur	86.8137	-1.91614	0.520889	-3.6786	2.16e-05	0.00396076
Bv9_215430_gwdj	94.6494	-2.08932	0.47235	-4.42324	3.26e-07	0.000108433
Bv_80370_ydqd	19.7635	-2.13915	0.58259	-3.67179	2.23e-05	0.00396076
Bv_42650_ntwt	1602.43	-5.15567	0.379471	-13.5865	2.22e-16	2.52e-13

## Sheet: Annotation of IS vs UnS-4dai
Gene ID in PLAZA 3.0	Gene name	Log2 fold change	Gene description	More information about gene description	BLASTX
BV2G08350	Bv2_028630_qxrz	6.4293	No description available.		NADH-ubiquinone reductase complex 1 MLRQ subunit, development, B12D protein in AT3G29970
BV0G43150	Bv3u_069630_twjk	5.30702	Splicing factor 3B subunit 3	Binding, nucleic acid binding, protein binding
BV5G02040	Bv5_114470_prza	4.99255	No description available.		NADH-ubiquinone reductase complex 1 MLRQ subunit, development,B12D protein in AT3G48140, peroxisome
BV3G14680	Bv3_060760_jmmu	3.8536	Thiocyanate methyltransferase	Methyltransferase activity, catalytic activity
BV2G17280	Bv2_036900_jzij	3.77248	Trans-cinnamate 4-monooxygenase	Involved in phenylpropanoid biosynthesis pathway
BV6G17980	Bv6_127900_rmnx	3.32377	No description available.	Response to karrikin
BV1G06880	Bv1_005110_kqup	3.28618	Ripening-related protein	Barwin-like endoglucanase, RlpA-like double-psi beta-barrel domain, development
BV9G03480	Bv9_221420_ipou	3.20257	No description available.	Specific genes (13 genes) for Beta vulgaris
BV9G07720	Bv9_217460_aeir	3.12283	7S globulin 2	Aspartic peptidase, developmental process
BV5G01060	Bv5_113360_uxxg	2.66488	Cation/H(+) antiporter	Transmembrane transport, transporter activity
BV0G23500	Bv_39830_tmsg	2.60611	Glycosyltransferase subunit 2	Protein N-linked glycosylation via asparagine, ribophorin II (RPN2) family protein
BV5G00630	Bv5_112910_urof	2.51532	No description available.	Specific gene for Beta vulgaris (1 gene)
BV5G01720	Bv5_114080_kuem	2.43188	Defensin-like protein P322	Plant defensin family (PDF), PR
BV9G15170	Bv9_225420_sqtg	2.38745	No description available.	Specific genes for Beta vulgaris (6 gene)
BV1G02450	Bv1_000400_ahhr	2.34664	No description available.		Glycine-rich cell wall protein
BV5G16640	Bv5_092900_pnpm	2.28253	Vacuolar-processing enzyme beta-isozyme	Developmental process
BV8G11180	Bv8_184360_xsra	2.26703	Probable pyruvate decarboxylase C186.09	Thiamine pyrophosphate binding, vitamin binding
BV9G15750	Bv9_226010_ftpd	2.18138	No description available.		Pentatricopeptide repeat-containing protein (PPR)
BV6G12060	Bv6_150510_xchq	2.17249	No description available.		Microsatellite, signal recognition particle 7SL RNA (SRP)
BV1G11970	Bv1_011850_erzt	2.1643	Alcohol dehydrogenase class-3	Oxidation-reduction process, zinc ion binding
BV5G21530	Bv5_106290_jcfd	2.14669	Aminoethanethiol dioxygenase	Oxidation-reduction process, cysteamine dioxygenase activity, RmlC-like jelly roll fold, RmlC-like cupin domai
BV7G18650	Bv7_160270_mwox	2.14287	No description available.	Transcription factor bHLH	AF4/FMR2 family member 4 (transcription factor)
BV6G03230	Bv6_153910_dksz	2.09401	SNF1-related protein kinase regulatory subunit gamma-1-like	Adenyl nucleotide binding, Cystathionine beta-synthase (CBS) protein
BV4G06060	Bv4_076960_dwrg	2.09345	Stress protein A-like protein	Response to stimulus, Universal stress protein A
BV0G50610	Bv_39300_wtjc	2.08096	No description available.	Specific genes for Beta vulgaris (8 genes)	Low-density lipoprotein receptor-related protein 2-like
BV2G02000	Bv2_041880_gjjq	2.06998	No description available.	WD40-repeat-containing domain
BV1G10610	Bv1_009340_xyuj	2.06914	DIMBOA UDP-glucosyltransferase BX9	Transferase activity, metabolic process
BV7G12680	Bv7_164120_zexd	2.00964	Sucrose synthase	Sucrose metabolic process, biosynthetic process, a glycosyltransferase
BV4G03950	Bv4_081750_igyi	2.00045	Linoleate 9S-lipoxygenase	oxidation-reduction process, JA biosynthesis process, inate immune response, developmental process, response to ABA
BV0G65770	Bv1u_022180_wsen	1.97703	Polcalcin Jun o 2	Calcium ion binding, EF-hand domain
BV0G46060	Bv_03580_ineq	1.97367	No description available.	Plant self-incompatibility protein S1 family
BV9G16410	Bv9_226720_qqki	1.97346	No description available.	Glycine-rich cell wall structural protein 2-like
BV0G53850	Bv_09760_wpjg	1.91019	Cap-binding protein subunit 2	Binding, primary metabolic process, mRNA cis splicing
BV0G16400	Bv5u_121560_swke	1.88622	Vacuolar-processing enzyme beta-isozyme	Developmental process
BV6G17260	Bv6_127130_iccr	1.81366	Rhodanese-like domain-containing protein 19, mitochondrial
BV6G20110	Bv6_146630_zgmg	1.80794	ABC transporter
BV0G42760	Bv4u_091810_hxwn	1.78157	No description available.		Wound-responsive family protein
BV6G11010	Bv6_149300_odmk	1.78149	Rhythmically expressed gene 2 protein	phosphoglycolate phosphatase activity, development, Haloacid dehalogenase-like hydrolase (HAD)
BV1G06210	Bv1_004360_gajk	1.76754	Reduction oxidase 3, mitochondrial
BV4G04810	Bv4_090430_sroh	1.76227	No description available.		Uncharacterized ncRNA
BV3G15780	Bv3_062540_dhyt	1.76179	BRASSINOSTEROID INSENSITIVE 1-associated receptor kinase 1	BAK1
BV5G21930	Bv5_107210_pjep	1.757	No description available.		Uncharacterized
BV5G09920	Bv5_098150_njpg	1.74325	Probable pyruvate decarboxylase C186.09	Thiamine pyrophosphate binding, vitamin binding
BV0G08130	Bv5u_121090_ypwf	1.73223	L-lactate dehydrogenase	Lactate/malate dehydrogenase family proteins, glycolysis, response to ABA
BV8G06980	Bv8_189480_iihw	1.73047	Thioredoxin-like protein CXXS1	Glycerol ether metabolic process, electron carrier activity
BV1G08750	Bv1_007200_unuu	1.72591	No description available.	Anaerobic respiration, oxidation-reduction process
BV6G13530	Bv6_132410_ncyn	1.71301	No description available.		Uncharacterized
BV8G08630	Bv8_185980_oghw	1.70689	Stem-specific protein TSJT1	Auxin metabolism
BV6G02750	Bv6_153420_udjq	1.70357	Endogenous alpha-amylase/subtilisin inhibitor	Kunitz family trypsin and protease inhibitor protein
BV9G02880	Bv9_220740_wyua	1.70084	No description available.	Spesific gene fo Beta vulgaris (2 genes)	Uncharacterized ncRNA
BV1G13160	Bv1_013690_khss	1.68555	Lignin-forming anionic peroxidase	Peroxidase class III
BV6G02760	Bv6_153430_sfyg	1.68551	Endogenous alpha-amylase/subtilisin inhibitor	Kunitz family trypsin and protease inhibitor protein
BV7G07610	Bv7_178320_jsio	1.65062	b binding protein of LHCII type I, chloroplastic	Photosynthesis, Chlorophyll a/b-binding protein
BV5G08690	Bv5_096740_qxtq	1.63158	A20 and AN1 domain-containing stress-associated protein	A20/AN1-like zinc finger family protein
BV4G04890	Bv4_084140_cgqi	1.62375	Microsomal glutathione S-transferase 3	Involved in detoxification
BV9G19780	Bv9_230340_sscr	1.6232	No description available.		REF/SRPP-like protein, stress-related protein-like
BV6G07100	Bv6_129030_tysk	1.62145	No description available.	Lipid transporter	36.4 kDa proline-rich protein
BV5G13340	Bv5_118910_mquo	1.57996	Inhibitor of trypsin and hageman factor	serine-type endopeptidase inhibitor activity, PR6
BV6G02740	Bv6_153410_hihh	1.57158	Kunitz-type trypsin inhibitor-like	Kunitz family trypsin and protease inhibitor protein
BV4G14730	Bv4_074860_pwzg	1.5668	Acyl-[acyl-carrier-protein] desaturase	Fatty acid desaturase, JA biosynthetic process
BV0G26260	Bv_13650_uxef	1.54586	Uricase-2 isozyme 2
BV2G04090	Bv2_024060_eewq	1.53615	Transcription factor bHLH51
BV5G00970	Bv5_113270_thze	1.51999	Glutathione transferase GST 23	Wound and defencse response, detoxification
BV4G03980	Bv4_081780_xptr	1.50338	Linoleate 9S-lipoxygenase	oxidation-reduction process, JA biosynthesis process, inate immune response, developmental process, response to ABA
BV6G04910	Bv6_135940_eghx	1.49153	Putative UDP-glucose flavonoid 3-O-glucosyltransferase 3
BV8G05810	Bv8_202220_zkpt	1.48159	Putative branched-chain-amino-acid aminotransferase 7	Cellular amino acid metabolic process
BV0G55980	Bv_37960_pfms	1.45355	7S globulin 2	Aspartic peptidase, developmental process
BV0G01320	Bv_10840_psos	1.45236	7S globulin 2	Aspartic peptidase, developmental process
BV0G29110	Bv_22350_nizj	1.44791	Vegetative incompatibility protein HET-E-1	Transducin/WD40 repeat-like superfamily protein
BV2G11530	Bv2_032060_ocyf	1.43848	NADP-dependent glyceraldehyde-3-phosphate dehydrogenase
BV0G49260	Bv9u_231350_wqhw	1.43284	Inactive 2-oxoglutarate-dependent dioxygenase AOP2	Involved in GA synthesis-degradation process
BV8G11960	Bv8_185190_pxks	1.40033	No description available.		Auxin-repressed 12.5 kDa protein, dormancy-associated protein homolog 1
BV7G03410	Bv7_173890_ywig	1.39785	wall / vacuolar inhibitor of fructosidase 1	Pectinesterase activity, cell wall degrading
BV3G03550	Bv3_054080_puiu	1.38194	Germin-like protein
BV0G32020	Bv_30550_ajge	1.36756	No description available.	Specific gene family for Beta vulgaris (14 genes)	Jasmonate-induced protein homolog
BV6G08180	Bv6_130140_sywa	1.35786	No description available.		Uncharacterized
BV1G13200	Bv1_013750_hurs	1.32379	Lignin-forming anionic peroxidase	Peroxidase class III
BV6G14850	Bv6_133940_niio	1.31183	No description available.		Nodulin-related protein 1-like
BV7G05820	Bv7_176440_nixr	1.31059	Copper transporter 6	Ion transmembrane transport, metal ion transport
BV6G12690	Bv6_140530_jpqk	1.26777	No description available.	Specific gene family for Beta vulgaris (7 genes)	Uncharacterized
BV6G17110	Bv6_126970_oqjc	1.23435	No description available.		L-ascorbate peroxidase 3, peroxisomal
BV7G00150	Bv7_166640_sidk	1.19774	Allergen Car b 1 isoform	START-like domain, Bet v I type allergen, defense reponse
BV0G49270	Bv9u_231360_aurc	1.19717	Hexokinase-1	Involved in glycolysis
BV8G08940	Bv8_186350_sjpm	1.17776	Larreatricin hydroxylase, chloroplastic	oxidation-reduction process
BV8G15020	Bv8_195530_njio	1.15735	UPF0057 membrane protein At4g30650	Low temperature and salt responsive protein family
BV2G06910	Bv2_027130_swxq	1.09144	PLANT CADMIUM RESISTANCE 2	Cystein rich family but unknown function
BV7G14640	Bv7_170550_wauz	-1.32123	Desumoylating isopeptidase 1	PPPDE putative thiol peptidase family protein in AT3G07090
BV1G07860	Bv1_006220_mxyn	-1.42057	No description available.	Specific gene family for Beta vulgaris (9 genes)	Pathogenesis, ion channel inhibitor activity, conotoxin
BV7G06790	Bv7_177480_nend	-1.47821	protein DnaK, HSP	HSP
BV4G02530	Bv4_089460_fiko	-1.49412	Probable polygalacturonase non-catalytic subunit	Cell wall degrading
BV0G75650	Bv_02430_tdcc	-1.52434	No description available.		Uncharacterized
BV9G15100	Bv9_225330_pnip	-1.56365	Molybdenum cofactor sulfurase
BV8G01560	Bv8_197520_mtak	-1.59847	Protein ClpB
BV9G19820	Bv9_230380_xpgi	-1.60734	Na(+)/H(+) antiporter NhaD	Tricarboxylic acid transport
BV3G02860	Bv3_053310_xtre	-1.65493	Acidic endochitinase	Chitinase A (class III), plant defense
BV1G09040	Bv1_007540_qomq	-1.7295	Polymerase I subunit RPA1	RNA polymerase activity
BV9G13390	Bv9_223520_wxmk	-1.75485	No description available.	Specific gene family for Beta vulgaris (6 genes)	Low-molecular-weight cysteine-rich 76, putative defensin-like protein 9
BV2G07150	Bv2_027380_hfxx	-1.76764	Bisphosphate carboxylase small chain	Rubisco
BV5G13410	Bv5_118990_fxur	-1.91614	No description available.		Uncharacterized ncRNA
BV9G00320	Bv9_215430_gwdj	-2.08932	Galactono-1,4-lactone dehydrogenase, mitochondrial	Catalyses the last enzymatic step of the ascorbate biosynthetic pathway in plants
BV0G05520	Bv_80370_ydqd	-2.13915	No description available.		Protein FAR1-RELATED SEQUENCE 5-like
BV0G54820	Bv_42650_ntwt	-5.15567	No description available.	Specific gene family for Beta vulgaris (3 genes)	Uncharacterized

## Sheet: siggenes IS vs UnS-10dai
Gene name	baseMean	log2FoldChange	lfcSE	stat	pvalue	padj
Bv_86820_xwnp	2475.52	3.50983	0.227564	15.4235	2.22045e-16	4.65183e-13
Bv5_114110_eato	1502.27	1.91014	0.24992	7.64299	9.99201e-15	1.256e-11
Bv_55340_wuxy	229.125	1.89323	0.338389	5.59483	1.47039e-08	6.60098e-06
Bv4_088360_huwn	259.793	1.44944	0.290424	4.99076	4.34153e-07	0.000136432
Bv4_089460_fiko	334.813	1.35552	0.267215	5.07276	2.80111e-07	9.26576e-05
Bv6_124380_mknh	91.7377	1.24773	0.334737	3.72748	0.000160508	0.0169985
Bv6_126710_yqgz	540.134	1.20943	0.282682	4.27841	1.47722e-05	0.00281343
Bv_31270_rgfa	865.663	1.18372	0.243234	4.86657	8.32482e-07	0.000237825
Bv3_062500_mupo	323.992	1.18279	0.27337	4.3267	1.1816e-05	0.00232074
Bv4_089440_ooku	2128.9	1.17067	0.249061	4.70033	1.94294e-06	0.000452274
Bv8u_205140_yxrw	349.265	1.14634	0.277224	4.13508	2.82756e-05	0.0046034
Bv7_172530_jtrk	151.667	1.11206	0.308589	3.60371	0.000263375	0.02399
Bv1_018290_oqjs	166.126	1.10703	0.327952	3.37558	0.000631045	0.045805
Bv7_173450_eynj	1121.41	1.09555	0.257414	4.25598	1.63743e-05	0.00302683
Bv1u_020780_jgnh	189.59	1.0726	0.314846	3.40676	0.000561678	0.0430506
Bv_56580_nmyg	5734.4	1.0711	0.226372	4.73159	1.66019e-06	0.000401319
Bv5_114080_kuem	424.487	1.06248	0.276289	3.84554	9.87017e-05	0.0121635
Bv5_099180_rjha	209.07	1.05534	0.292838	3.60383	0.000263248	0.02399
Bv8u_204560_xssm	614.513	1.03095	0.248071	4.15585	2.57691e-05	0.00437726
Bv4_074420_juow	709.463	1.00802	0.238214	4.23156	1.83051e-05	0.00319576
Bv2_046480_auis	402.767	0.989505	0.259039	3.81991	0.000109819	0.0130228
Bv9_223620_dkdw	1839.12	0.987877	0.247056	3.99859	5.1496e-05	0.00789396
Bv6_126970_oqjc	2161.07	0.982636	0.24671	3.98296	5.50917e-05	0.00824408
Bv9_228910_cfgq	249.784	0.982377	0.282828	3.47341	0.000436519	0.0356172
Bv_22350_nizj	796.852	0.938267	0.25782	3.63923	0.000228824	0.0217903
Bv_32090_wiim	971.998	0.932738	0.250536	3.72298	0.000163471	0.0169985
Bv6_151730_cyoe	6802.69	0.912633	0.241648	3.77671	0.000131271	0.0150006
Bv4_074410_zgwg	789.63	0.901695	0.241309	3.73669	0.000154612	0.0169985
Bv6_150280_wxar	765.409	0.88397	0.236945	3.73069	0.000158429	0.0169985
Bv6_147530_ecpe	771.141	0.883697	0.264145	3.3455	0.000705468	0.0478991
Bv8_185190_pxks	1150.24	0.872997	0.248736	3.50973	0.000379796	0.032257
Bv_10050_oqmo	3279.02	0.856516	0.254636	3.36369	0.00065954	0.0460579
Bv7_179080_rdtw	419.374	0.852987	0.252789	3.3743	0.000634055	0.045805
Bv_25700_asga	527.894	0.837064	0.248583	3.36734	0.000650686	0.0459994
Bv8_198040_pucr	1626.09	0.829067	0.232214	3.57027	0.000300302	0.0263805
Bv6_151710_owxk	3569.91	0.828081	0.245303	3.37575	0.000630656	0.045805
Bv_32220_wsxd	11007.6	0.814835	0.22124	3.68304	0.000192075	0.0188623
Bv3_058440_atdp	627.114	0.814086	0.242401	3.35842	0.000672551	0.0464504
Bv5_120310_qwqm	7618.07	0.775435	0.217291	3.56865	0.000302211	0.0263805
Bv2_038390_inmm	9287.76	-0.780981	0.228577	-3.41672	0.000541062	0.0419824
Bv8_203000_mxzc	1696.9	-0.782456	0.230983	-3.3875	0.000603628	0.0457084
Bv4_089820_jgof	14427.8	-0.789571	0.220805	-3.57587	0.000293795	0.0263786
Bv_31750_gphx	709.433	-0.831684	0.243355	-3.41757	0.000539335	0.0419824
Bv_65350_wuyw	1339.75	-0.849081	0.228903	-3.70935	0.000172746	0.0173403
Bv7_159000_cyhm	1252.76	-0.852418	0.242685	-3.51245	0.00037584	0.032257
Bv6_129470_osxt	994.621	-0.881051	0.263454	-3.34423	0.000708769	0.0478991
Bv_12570_gitn	1364.56	-0.883915	0.233875	-3.77943	0.00012981	0.0150006
Bv9u_230990_nnkf	687.275	-0.888819	0.263976	-3.36705	0.000651384	0.0459994
Bv_12580_hfcz	367.82	-0.911105	0.262557	-3.47012	0.000442028	0.0356172
Bv1_012670_emye	938.836	-0.914942	0.24676	-3.70782	0.000173817	0.0173403
Bv_31710_stuc	473.153	-0.915209	0.250838	-3.64861	0.000220441	0.021315
Bv5_104150_ocra	1420.49	-0.928182	0.234162	-3.96386	5.98106e-05	0.00874209
Bv9_220940_sown	356.154	-0.928451	0.274738	-3.37941	0.000622125	0.045805
Bv_34640_tqgd	1139.03	-0.951418	0.240996	-3.94786	6.40514e-05	0.00894585
Bv_41860_qydu	1656.39	-0.962088	0.226901	-4.24011	1.76055e-05	0.00316144
Bv5_112760_fqgf	264.159	-0.975218	0.28481	-3.4241	0.000526242	0.0418662
Bv8_187600_wpdg	722.999	-0.984189	0.238141	-4.13279	2.85653e-05	0.0046034
Bv3_052680_kzes	2789.42	-1.0002	0.253155	-3.95095	6.3212e-05	0.00894585
Bv2_034930_scas	343.312	-1.01208	0.259851	-3.89485	8.02382e-05	0.0105613
Bv9_208450_adke	233.444	-1.04422	0.279642	-3.73411	0.00015624	0.0169985
Bv4u_091810_hxwn	408.232	-1.07963	0.278501	-3.87658	8.66623e-05	0.0111158
Bv2_036900_jzij	254.354	-1.09255	0.31243	-3.49694	0.000398936	0.0329909
Bv2_026350_azsu	157.348	-1.14546	0.296981	-3.85703	9.40743e-05	0.0118251
Bv8_199230_wwey	250.64	-1.1467	0.282047	-4.06565	3.84459e-05	0.00604082
Bv3_063900_uwfi	902.066	-1.20947	0.271327	-4.45762	6.37628e-06	0.00129274
Bv4_083680_emej	162.633	-1.22388	0.328937	-3.72071	0.000164982	0.0169985
Bv1_011430_sddh	1281.53	-1.22564	0.257921	-4.752	1.49742e-06	0.000392137
Bv4_088870_qhjc	133.282	-1.23354	0.339867	-3.62947	0.000237865	0.0223132
Bv_52420_tcfw	1369.06	-1.24872	0.251668	-4.96177	5.06104e-07	0.00015147
Bv6_126920_kxzm	598.205	-1.27876	0.277717	-4.60454	3.12735e-06	0.000701977
Bv6_134720_znnc	159.54	-1.36141	0.29687	-4.58587	3.42769e-06	0.000742863
Bv_42400_xgxw	234.708	-1.40358	0.312654	-4.48926	5.47929e-06	0.00114791
Bv_56400_kiiq	546.322	-1.43864	0.256711	-5.60412	1.39183e-08	6.60098e-06
Bv6_154310_psaj	100.51	-1.44719	0.370446	-3.90661	7.63454e-05	0.0104311
Bv5u_121610_quig	652.222	-1.51763	0.248789	-6.10008	6.55102e-10	4.11732e-07
Bv_09980_mynf	351.105	-1.6618	0.297689	-5.58233	1.58293e-08	6.63246e-06
Bv3_063790_mzsz	1025.11	-1.66347	0.264525	-6.28852	1.92293e-10	1.34285e-07
Bv7_177480_nend	2314.3	-1.75206	0.223184	-7.85031	1.77636e-15	2.7911e-12
Bv9_225400_pfsg	183.114	-1.75572	0.340959	-5.14938	1.8487e-07	6.45505e-05
Bv_50650_ryod	1111.98	-1.87369	0.269425	-6.95441	1.90026e-12	1.70616e-09
Bv7_159880_anjf	189.122	-1.87724	0.310644	-6.04304	9.42761e-10	5.38659e-07
Bv_17030_gatc	523.678	-1.8938	0.28701	-6.59838	2.37133e-11	1.86297e-08
Bv3_053900_qhgs	3310.16	-1.96919	0.262653	-7.49732	3.17524e-14	3.32606e-11
Bv5u_121420_druz	1012.26	-2.06548	0.247324	-8.35129	2.22045e-16	4.65183e-13
Bv8_200260_csqo	1334.88	-2.08321	0.234672	-8.87709	2.22045e-16	4.65183e-13

## Sheet: Annotation of IS vs UnS-10dai
Gene ID in PLAZA 3.0	Gene name	Log2 fold change	Gene description	More information about gene description	BLASTX
BV0G14630	Bv8u_205140_yxrw	1.14634	15.4 kDa class V heat shock protein	HSP
BV9G09180	Bv9_208450_adke	-1.04422	17.1 kDa class II heat shock protein	HSP
BV2G02570	Bv2_034930_scas	-1.01208	17.2 kDa class II heat shock protein	HSP
BV5G00490	Bv5_112760_fqgf	-0.975218	18.1 kDa class I heat shock protein	HSP
BV6G15480	Bv6_134720_znnc	-1.36141	18.1 kDa class I heat shock protein	HSP
BV2G06170	Bv2_026350_azsu	-1.14546	18.3 kDa class I heat shock protein	HSP
BV0G08440	Bv5u_121420_druz	-2.06548	24.1 kDa heat shock protein, mitochondrial	HSP
BV4G02860	Bv4_089820_jgof	-0.789571	HSP 90	HSP
BV3G03390	Bv3_053900_qhgs	-1.96919	HSP 90	HSP
BV2G16070	Bv2_038390_inmm	-0.780981	protein DnaK, HSP	HSP
BV7G06790	Bv7_177480_nend	-1.75206	protein DnaK, HSP	HSP
BV9G13480	Bv9_223620_dkdw	0.987877	29 kDa ribonucleoprotein B, chloroplastic	Transporter
BV0G39500	Bv_34640_tqgd	-0.951418	70 kDa peptidyl-prolyl isomerase	Response to wounding, FK binding protein (FKBP) family
BV7G12310	Bv7_159000_cyhm	-0.852418	A20 and AN1 domain-containing stress-associated protein	A20/AN1-like zinc finger family protein
BV7G03020	Bv7_173450_eynj	1.09555	affinity nitrate transporter 2	Transporter
BV0G75490	Bv_31750_gphx	-0.831684	Amorpha-4,11-diene 12-monooxygenase	Defense response by callose deposition in cell walls
BV0G29620	Bv_42400_xgxw	-1.40358	Amorpha-4,11-diene 12-monooxygenase	Defense response by callose deposition in cell walls
BV0G39800	Bv_09980_mynf	-1.6618	Artemisinic aldehyde Delta(11(13)) reductase	Response to JA
BV9G18450	Bv9_228910_cfgq	0.982377	Basic form of pathogenesis-related protein 1	PR1
BV3G15760	Bv3_062500_mupo	1.18279	BRASSINOSTEROID INSENSITIVE 1-associated receptor kinase 1	BAK1
BV0G14170	Bv8u_204560_xssm	1.03095	BURP domain-containing protein	BURP domain-containing protein
BV0G67660	Bv_41860_qydu	-0.962088	Cortactin-binding protein 2	NO GO, NO function for gene family
BV3G07470	Bv3_058440_atdp	0.814086	Cytosolic sulfotransferase	Response to stimulus, response to JA
BV4G10220	Bv4_083680_emej	-1.22388	Defensin Ec-AMP	Plant defensin family (PDF)
BV6G11850	Bv6_150280_wxar	0.88397	Defensin-like protein AX1	Plant defensin family (PDF)
BV5G01750	Bv5_114110_eato	1.91014	Defensin-like protein P322	Plant defensin family (PDF)
BV5G01720	Bv5_114080_kuem	1.06248	Defensin-like protein P322	Plant defensin family (PDF)
BV3G02260	Bv3_052680_kzes	-1.0002	dependent glutamate synthase 1, chloroplastic/mitochondrial
BV6G07530	Bv6_129470_osxt	-0.881051	DIBOA-glucoside dioxygenase BX6	Involved in Benzoxazinone Biosynthesis (secondary metabolite)
BV0G47960	Bv_52420_tcfw	-1.24872	DIBOA-glucoside dioxygenase BX6	Involved in Benzoxazinone Biosynthesis (secondary metabolite)
BV8G04030	Bv8_200260_csqo	-2.08321	Endothelial differentiation-related factor 1	Response to stimulus, response to ethylene
BV0G23750	Bv_50650_ryod	-1.87369	Ethylene-responsive transcription factor	AP2/ERF domain
BV5G15300	Bv5_120310_qwqm	0.775435	Ice nucleation protein	NO GO, specific gene for Beta vulgaris (2 genes)
BV7G08350	Bv7_179080_rdtw	0.852987	Lignin-forming anionic peroxidase	Peroxidase class III
BV0G39850	Bv_10050_oqmo	0.856516	like protein subfamily 3 member 3	Nutrient reservoir activity
BV5G10840	Bv5_099180_rjha	1.05534	Methionine gamma-lyase
BV0G80910	Bv_86820_xwnp	3.50983	No description available in PLAZA 3.0.		Protein TAR1, senescence-associated protein
BV0G01250	Bv_55340_wuxy	1.89323	No description available in PLAZA 3.0.
BV0G64510	Bv1u_020780_jgnh	1.0726	No description available in PLAZA 3.0.	NO GO, specific gene for Beta vulgaris (5 genes)	Cysteine proteinase inhibitor A
BV0G00150	Bv_56580_nmyg	1.0711	No description available in PLAZA 3.0.	NO GO, specific gene for Beta vulgaris (11 genes)	60 kDa jasmonate-induced protein-like
BV4G14320	Bv4_074420_juow	1.00802	No description available in PLAZA 3.0.	NO GO, specific gene for Beta vulgaris (14 genes)	Jasmonate-induced protein homolog
BV6G17110	Bv6_126970_oqjc	0.982636	No description available in PLAZA 3.0.	NO GO, specific gene for Beta vulgaris (11 genes)	L-ascorbate peroxidase 3, peroxisomal
BV0G22320	Bv_32090_wiim	0.932738	No description available in PLAZA 3.0.	NO GO, specific gene for Beta vulgaris (11 genes)	60 kDa jasmonate-induced protein-like
BV6G01240	Bv6_151730_cyoe	0.912633	No description available in PLAZA 3.0.	NO GO, specific gene for Beta vulgaris (1 gene)	Cold and drought-regulated protein CORA-like
BV4G14310	Bv4_074410_zgwg	0.901695	No description available in PLAZA 3.0.	NO GO, specific gene for Beta vulgaris (14 genes)	Jasmonate-induced protein homolog
BV6G20750	Bv6_147530_ecpe	0.883697	No description available in PLAZA 3.0.		Serine-rich protein-like protein
BV8G11960	Bv8_185190_pxks	0.872997	No description available in PLAZA 3.0.		Auxin-repressed 12.5 kDa protein, dormancy-associated protein homolog 1
BV0G03000	Bv_25700_asga	0.837064	No description available in PLAZA 3.0.	NO GO, specific gene for Beta vulgaris (14 genes)	Jasmonate-induced protein homolog
BV0G22440	Bv_32220_wsxd	0.814835	No description available in PLAZA 3.0.	NO GO, specific gene for Beta vulgaris (11 genes)	60 kDa jasmonate-induced protein-like
BV0G42400	Bv_65350_wuyw	-0.849081	No description available in PLAZA 3.0.		Uncharacterized
BV0G06260	Bv_12570_gitn	-0.883915	No description available in PLAZA 3.0.		DNA ligase 1-like
BV0G06270	Bv_12580_hfcz	-0.911105	No description available in PLAZA 3.0.	NO GO, specific gene for Beta vulgaris (2 genes)	Uncharacterized
BV9G03050	Bv9_220940_sown	-0.928451	No description available in PLAZA 3.0.	Dentin sialophosphoprotein-related in AT5G64170	Protein LNK1 (Night light-inducible and clock-regulated 1)
BV8G01130	Bv8_187600_wpdg	-0.984189	No description available in PLAZA 3.0.		Fibrous sheath CABYR-binding protein, RS2 protein
BV0G42760	Bv4u_091810_hxwn	-1.07963	No description available in PLAZA 3.0.		Wound-responsive family protein
BV1G00280	Bv1_011430_sddh	-1.22564	No description available in PLAZA 3.0.	Intra-Golgi vesicle-mediated transport	Plant/T31B5-30 protein
BV0G42240	Bv_56400_kiiq	-1.43864	No description available in PLAZA 3.0.		1-aminocyclopropane-1-carboxylate oxidase homolog 1-like
BV6G03590	Bv6_154310_psaj	-1.44719	No description available in PLAZA 3.0.	Actin cross-linking protein in AT1G27100	Actin cross-linking protein
BV7G18360	Bv7_159880_anjf	-1.87724	No description available in PLAZA 3.0.	Response to oxidative stress	Uncharacterized
BV0G78910	Bv_17030_gatc	-1.8938	No description available in PLAZA 3.0.		Uncharacterized
BV8G06560	Bv8_203000_mxzc	-0.782456	P450 reductase	Involved in phenylpropanoid biosynthesis pathway	Encodes NADPH-cytochrome P450 reductase that catalyzes the first oxidative step of the phenylpropanoid general pathway in AT4G30210
BV7G02190	Bv7_172530_jtrk	1.11206	Polyamine oxidase 1	Oxidoreductase activity
BV0G68050	Bv_31270_rgfa	1.18372	Probable glutathione S-transferase MSR-1
BV4G01960	Bv4_088870_qhjc	-1.23354	Probable glycerophosphoryl diester phosphodiesterase 3	Cell wall organization or biogenesis	Cellulose metabolic process, glycerol metabolic process, Glycerophosphoryl diester phosphodiesterase-like protein involved in cell wall Cellulose accumulation and pectin linking. Impacts root hair, trichome and epidermal cell development in AT3G20520
BV9G15150	Bv9_225400_pfsg	-1.75572	Probable mitochondrial chaperone BCS1-B
BV4G02530	Bv4_089460_fiko	1.35552	Probable polygalacturonase non-catalytic subunit	Cell wall degrading
BV4G02510	Bv4_089440_ooku	1.17067	Probable polygalacturonase non-catalytic subunit	Cell wall degrading
BV0G75800	Bv5u_121610_quig	-1.51763	protein ClpB
BV0G44630	Bv_31710_stuc	-0.915209	Protein FANTASTIC FOUR	Regulation of meristem growth
BV6G16850	Bv6_126710_yqgz	1.20943	Protein GOS9	NO GO, specific gene for Beta vulgaris (20 genes)
BV6G17060	Bv6_126920_kxzm	-1.27876	Protein GOS9	NO GO, specific gene for Beta vulgaris (20 genes)
BV8G02020	Bv8_198040_pucr	0.829067	Putative peptide/nitrate transporter At2g37900	Peptide and oligopeptide transport
BV1G14640	Bv1_018290_oqjs	1.10703	repeat, PH and SEC7 domain containing protein secG
BV6G01230	Bv6_151710_owxk	0.828081	Ribosome-binding protein 1		Glycine rich protein
BV4G01540	Bv4_088360_huwn	1.44944	Salt stress-induced protein		Mannose-binding lectin
BV8G03030	Bv8_199230_wwey	-1.1467	splicing factor ATP-dependent RNA helicase
BV2G13370	Bv2_046480_auis	0.989505	Thiamine thiazole synthase		Cellulose biosynthesis, Encodes a thiamine biosynthetic gene that has a dual function in thiamine biosynthesis and mitochondrial DNA damage tolerance. It appears to be involved in producing the thiazole portion of thiamine (vitamin B1) in AT5G54770
BV2G17280	Bv2_036900_jzij	-1.09255	Trans-cinnamate 4-monooxygenase	Involved in phenylpropanoid biosynthesis pathway
BV6G23170	Bv6_124380_mknh	1.24773	Translocator protein homolog	Response to stimulus, response to hormone,	TspO/MBR domain-containing membrane proteins, porphyrin-containing compound metabolic process, response to abscisic acid
BV0G70980	Bv9u_230990_nnkf	-0.888819	Type I inositol 1,4,5-trisphosphate 5-phosphatase 2	Response to stimulus, response to hormone,	Phospholipid dephosphorylation, inositol-polyphosphate 5-phosphatase activity, abscisic acid-activated signaling pathway
BV5G19180	Bv5_104150_ocra	-0.928182	Ubiquinol oxidase 1a, mitochondrial
BV1G12540	Bv1_012670_emye	-0.914942	Vacuolar iron transporter homolog	Response to hormone, response to ethylene
BV0G29110	Bv_22350_nizj	0.938267	Vegetative incompatibility protein HET-E-1	Transducin/WD40 repeat-like superfamily protein
BV3G11750	Bv3_063900_uwfi	-1.20947	Zeatin O-glucosyltransferase	Cytokinin related
BV3G11650	Bv3_063790_mzsz	-1.66347	Zeatin O-glucosyltransferase	Cytokinin related
