# Supplementary material for: Molecular insights into the compatible and incompatible interactions between sugar beet and the beet cyst nematode
Source: BMC Plant Biol. 2020 Oct 22;20:483. doi: 10.1186/s12870-020-02706-8 (PMC7583174; doi:10.1186/s12870-020-02706-8)
Supplement: Supplementary file 2 — Additional file 2 Table S2. Significant sugar beet DEGs related to cell wall architecture, metabolism, developmental process, transport, defense response, hormone metabolism and transcription factors in the compatible sugar beet- BCN interaction. [file 12870_2020_2706_MOESM2_ESM.xlsx]

## Sheet: Metabolism & cell wall
Additional file 2: Table S2 Significant sugar beet DEGs related to cell wall architecture, metabolism, developmental process, transport, defense response, hormone metabolism and transcription factors in the compatible sugar beet- beet cyst nematode (BCN) interaction.
Gene ID	Gene description	Log2 fold change
BV8G05810	Putative branched-chain-amino-acid aminotransferase 7	1.48
BV0G29110	Vegetative incompatibility protein HET-E-1	1.45
BV2G11530	Glyceraldehyde-3-phosphate dehydrogenase	1.44
BV0G49270	Hexokinase-1	1.2
BV7G03410	Pectinesterase	1.4
BV4G02530	Polygalacturonase	1.36
BV4G02510	Polygalacturonase	1.17
BV1G02450	Glycine-rich cell wall protein	2.35
BV9G16410	Glycine-rich cell wall structural protein 2-like	1.97
BV6G01230	Glycine-rich cell wall protein	0.83
BV7G12680	Sucrose synthase	2.01
BV0G23500	Glycosyltransferase	2.61

## Sheet: Developmental process
Gene ID	Gene description	Log2 fold change
BV9G07720	7S globulin 2	3.12
BV0G55980	7S globulin 2	1.45
BV0G01320	7S globulin 2	1.45
BV5G16640	Vacuolar-processing enzyme beta-isozyme	2.28
BV0G16400	Vacuolar-processing enzyme beta-isozyme	1.89

## Sheet: Transport
Gene ID	Gene description	Log2 fold change
BV6G07100	Lipid transport	1.62
BV5G01060	Cation/H(+) antiporter	2.66
BV7G05820	Copper transporter 6	1.31
BV6G20110	Transporter B family member	1.81
BV9G19820	Tricarboxylic acid transport	-1.61
BV9G15100	Molybdenum cofactor sulfurase	-1.56
BV9G13480	29 kDa ribonucleoprotein B, chloroplastic	0.99
BV7G03020	Affinity nitrate transporter 2	1.1
BV8G02020	Peptide and oligopeptide transport	0.83
BV1G00280	Transporter	-1.23
BV1G12540	Vacuolar iron transporter homolog	-0.91

## Sheet: Defense response & ...
Gene ID	Gene description	Log2 fold change
BV6G02750	Kunitz family trypsin and protease inhibitor protein	1.7
BV6G02760	Kunitz family trypsin and protease inhibitor protein	1.69
BV6G02740	Kunitz-type trypsin inhibitor-like	1.57
BV5G01720	Defensin-like protein P322	2.43
BV5G01750	Defensin-like protein P322	1.91
BV5G01720	Defensin-like protein P322	1.06
BV6G11850	Defensin-like protein AX1	0.88
BV4G10220	Defensin Ec-AMP	-1.22
BV1G13160	Lignin-forming anionic peroxidase	1.69
BV1G13200	Lignin-forming anionic peroxidase	1.32
BV7G08350	Lignin-forming anionic peroxidase	0.85
BV4G04890	Microsomal glutathione S-transferase 3	1.62
BV0G68050	Probable glutathione S-transferase MSR-1	1.18
BV3G15780	BAK1	1.76
BV3G15760	BAK1	1.18
BV3G02860	Endochitinase	-1.65
BV9G00320	Galactono-1,4-lactone dehydrogenase	-2.09
BV0G75490	Amorpha-4,11-diene 12-monooxygenase	-0.83
BV0G29620	Amorpha-4,11-diene 12-monooxygenase	-1.4
BV6G07530	DIBOA-glucoside dioxygenase BX6	-1.88
BV0G47960	DIBOA-glucoside dioxygenase BX6	-1.25
BV2G17280	Trans-cinnamate 4-monooxygenase	3.77
BV2G17280	Trans-cinnamate 4-monooxygenase	-1.09
BV8G06560	NADPH-cytochrome P450 reductase	-0.78
BV5G08690	A20/AN1-like zinc finger family protein	1.63
BV7G12310	A20/AN1-like zinc finger family protein	-0.85
BV2G04090	Transcription factor bHLH51	1.54
BV7G18650	Transcription factor bHLH	2.14
BV0G23750	Ethylene-responsive transcription factor (AP2/ERF)	-1.87
BV8G04030	Ethylene-responsive	-2.08
BV1G12540	Ethylene-responsive	-0.91
BV8G11960	Auxin associated protein	1.4
BV8G08630	Auxin related protein	1.71
BV8G11960	Auxin associated protein	0.87
BV0G49260	Involved in GA synthesis	1.43
BV9G15100	Involved in ABA biosynthesis	-1.56
BV3G11750	Zeatin O-glucosyltransferase (CK-related)	-1.21
BV3G11650	Zeatin O-glucosyltransferase (CK-related)	-1.66
