# Supplementary material for: Molecular insights into the compatible and incompatible interactions between sugar beet and the beet cyst nematode
Source: BMC Plant Biol. 2020 Oct 22;20:483. doi: 10.1186/s12870-020-02706-8 (PMC7583174; doi:10.1186/s12870-020-02706-8)
Supplement: Supplementary file 3 — Additional file 3 Table S3. Significant sugar beet DEGs in the incompatible sugar beet- BCN interaction. [file 12870_2020_2706_MOESM3_ESM.xlsx]

## Sheet: siggenes IR vs UnR-4 dai
Additional file 3: Table S3. Significant sugar beet DEGs in the incompatible sugar beet- beet cyst nematode (BCN) interaction.
Gene name	baseMean	log2FoldChange	lfcSE	stat	pvalue	padj
Bv_86820_xwnp	811.18	2.64819	0.317622	8.33756	4.62e-12	2.58e-09
Bv8_185980_oghw	1384.03	1.56978	0.288544	5.44035	6.38e-06	0.0016888
Bv5_118910_mquo	3429.56	1.40293	0.262244	5.34972	9.08e-06	0.0016888
Bv8u_204560_xssm	752.739	1.39319	0.266196	5.23371	1.41e-05	0.0019717
Bv9_228890_qpaf	468.408	1.42678	0.281092	5.07585	2.54e-05	0.00236649
Bv_43680_yiaj	358.111	1.44898	0.292173	4.9593	3.89e-05	0.00309823
Bv_03090_tesc	1562.82	-1.11892	0.230199	-4.86064	5.52e-05	0.00385305
Bv1u_022310_dhrd	287.43	1.50335	0.319341	4.70768	9.4e-05	0.00583316
Bv7_173460_ezik	356.877	1.44802	0.334832	4.32463	0.000333636	0.0136743
Bv1_013700_wnij	597.978	1.28166	0.298465	4.29418	0.000367457	0.0136743
Bv8_185970_jksc	593.781	1.09664	0.252302	4.34656	0.000311108	0.0136743
Bv_81910_kzfc	4384.11	-1.1658	0.27078	-4.30533	0.000354713	0.0136743
Bv_72700_ujyk	233.266	-1.32129	0.307014	-4.30368	0.000356573	0.0136743
Bv9_227390_sttt	175.121	-1.33038	0.302249	-4.4016	0.000260681	0.0136743
Bv5_114610_kxnj	289.124	1.19244	0.283929	4.19978	0.000493792	0.0140602
Bv2_042910_qptm	415.422	1.16167	0.277853	4.18087	0.000523534	0.0140602
Bv8_200750_nqjr	1148.61	1.03393	0.243191	4.25153	0.000420244	0.0140602
Bv7_177120_onmk	3092.95	-0.987952	0.236492	-4.17753	0.000528959	0.0140602
Bv6_147970_futo	686.997	-1.10162	0.26139	-4.21447	0.000471772	0.0140602
Bv3_066450_dhqp	418.038	-1.18953	0.284096	-4.18707	0.000513593	0.0140602
Bv4_088370_xhgu	1332.87	1.25652	0.303905	4.13456	0.000603579	0.0146486
Bv5_118900_dqeh	1313.39	1.15698	0.279156	4.14458	0.000585351	0.0146486
Bv_80390_wnyr	2055.3	-1.0194	0.250905	-4.0629	0.000750186	0.0174481
Bv6_150840_nzqf	648.341	1.25762	0.311619	4.03576	0.000813859	0.0179311
Bv7_170240_rmjw	171.522	1.22265	0.303671	4.02622	0.000837418	0.0179311
Bv_43690_ptjp	479.155	1.1212	0.27929	4.01446	0.000867321	0.0179311
Bv5_112910_urof	143.774	1.25345	0.315622	3.97136	0.000985586	0.018726
Bv_03370_imjr	733.684	-1.04373	0.26265	-3.97386	0.00097834	0.018726
Bv_45170_qnkp	3018.99	-1.1394	0.287418	-3.96427	0.00100642	0.018726
Bv9_209780_kzzy	190.529	1.3446	0.340679	3.94683	0.00105938	0.0190757
Bv_55340_wuxy	173.206	1.33099	0.340711	3.90651	0.00119189	0.0192252
Bv1_012670_emye	1187.7	1.20054	0.305419	3.93078	0.00111041	0.0192252
Bv1_018170_xstx	711.048	1.1055	0.283731	3.89628	0.00122789	0.0192252
Bv5u_123740_pjpi	388.848	1.03683	0.266955	3.88389	0.00127278	0.0192252
Bv7_159290_ewpg	12755	1.031	0.263776	3.90861	0.00118464	0.0192252
Bv1_000410_tgrr	273.382	-1.14335	0.294415	-3.88347	0.00127433	0.0192252
Bv8_202050_dtjf	3067.08	0.983454	0.254196	3.86888	0.00132924	0.0195259
Bv4_084670_ssme	160.93	-1.29291	0.335998	-3.84796	0.00141176	0.0202063
Bv1_006660_dnji	947.435	1.00499	0.262572	3.82746	0.00149715	0.0208927
Bv9_218330_zzzq	187.492	1.21003	0.317453	3.81167	0.00156617	0.0213229
Bv8_200590_zhsc	119.81	1.25359	0.331457	3.78206	0.00170354	0.0214813
Bv5_120110_qome	167.454	1.14784	0.303898	3.77707	0.00172779	0.0214813
Bv6_135930_rrrh	313.955	1.14151	0.302911	3.76847	0.00177022	0.0214813
Bv5_099100_rote	237.487	1.0717	0.282952	3.78756	0.00167722	0.0214813
Bv4_073850_kzht	698.092	1.03515	0.274261	3.77432	0.00174125	0.0214813
Bv7_156750_ydsn	500.537	1.24965	0.334324	3.73786	0.00192934	0.0224366
Bv_85660_upak	6719.05	-0.889709	0.238602	-3.72884	0.00197868	0.0225408
Bv3_064590_wwcu	712.307	0.942545	0.253749	3.71448	0.00205959	0.0229933
Bv_40490_hzch	130.763	1.26725	0.342345	3.70167	0.00213429	0.02336
Bv3_054110_sgio	1737.88	1.04091	0.283709	3.66895	0.00233664	0.025083
Bv4u_091090_uetk	1653.83	0.914289	0.249821	3.65978	0.00239639	0.025239
Bv6_136570_hmye	2575.92	0.916184	0.253196	3.61847	0.00268338	0.0277382
Bv_13380_edcp	269.992	1.12312	0.311105	3.61009	0.00274529	0.0278622
Bv3_067160_wrxj	307.131	1.02701	0.285011	3.60339	0.00279576	0.0278678
Bv_66090_qgiu	880.222	-1.07655	0.300144	-3.58679	0.00292438	0.0286384
Bv9_218650_ihpx	1600.17	0.873313	0.244074	3.57806	0.00299422	0.0288167
Bv3_053900_qhgs	2813.31	-0.977143	0.27364	-3.5709	0.00305258	0.0288805
Bv4_078940_owha	395.283	0.964926	0.270999	3.56063	0.00313812	0.0291949
Bv5_096350_ezeq	111.888	1.1815	0.33331	3.54476	0.00327466	0.0299404
Bv6_149820_gngh	137.861	1.17836	0.33312	3.53734	0.00334034	0.0299404
Bv1_005530_ggmn	202.13	1.06029	0.301235	3.5198	0.00350031	0.0299404
Bv3_064660_dtrx	382.829	0.939568	0.26726	3.51556	0.00354006	0.0299404
Bv5_099710_xunf	10290.3	0.833808	0.236771	3.52158	0.00348374	0.0299404
Bv5_113490_gmne	167.856	-1.21334	0.34426	-3.52449	0.00345684	0.0299404
Bv5_096330_snjt	115.354	1.15592	0.331552	3.48639	0.00382453	0.0303397
Bv8_198540_cjwf	431.644	1.0925	0.312924	3.49128	0.00377547	0.0303397
Bv_42750_xgdu	320.596	0.991998	0.285637	3.47293	0.00396271	0.0303397
Bv_73820_ryqr	885.897	0.987272	0.28474	3.46727	0.00402211	0.0303397
Bv1_007580_dean	3720.43	0.921489	0.265695	3.46822	0.00401209	0.0303397
Bv3_064570_wgqm	9632.39	0.868517	0.250054	3.47331	0.0039587	0.0303397
Bv_84140_ahyi	5477.72	-0.823721	0.235454	-3.49844	0.00370462	0.0303397
Bv5_119750_ywjf	347.374	-0.958075	0.273926	-3.49756	0.00371318	0.0303397
Bv8_193910_yrxk	1565.31	0.827725	0.239202	3.46036	0.00409582	0.0304838
Bv1u_019050_jjoj	137.174	1.1573	0.33716	3.4325	0.00440532	0.0314489
Bv9_228030_jsxw	173.099	1.15706	0.33774	3.42591	0.00448166	0.0314489
Bv7_177590_iwyi	1369.43	1.03843	0.303304	3.42372	0.00450718	0.0314489
Bv8_185190_pxks	1337.53	0.921187	0.267594	3.44248	0.00429213	0.0314489
Bv5_098350_ecgw	408.161	0.912744	0.265705	3.43517	0.00437476	0.0314489
Bv_54580_nwcf	5136.79	-0.903567	0.264401	-3.41741	0.00458179	0.0315748
Bv3_067540_izir	235.347	-0.96954	0.28415	-3.41207	0.00464572	0.0316249
Bv6_151860_kxqm	113.139	1.20508	0.354599	3.39842	0.00481275	0.0317777
Bv3_056260_pnsg	369.243	1.03104	0.30285	3.40447	0.00473808	0.0317777
Bv_15620_kkdi	1480.84	0.789799	0.232545	3.39632	0.00483895	0.0317777
Bv9_226770_qkoy	1706.75	0.823312	0.243129	3.38632	0.00496542	0.0318586
Bv5u_121610_quig	371.774	-0.994043	0.293437	-3.38758	0.00494934	0.0318586
Bv_65660_dngw	2291.22	-0.847393	0.251501	-3.36934	0.00518706	0.0329025
Bv3u_070640_qhqx	416.75	0.92895	0.277536	3.34713	0.00549044	0.0331813
Bv6_148060_odns	325.924	0.9283	0.277199	3.34885	0.0054664	0.0331813
Bv_46710_fsuj	1106.89	0.810885	0.242457	3.34444	0.00552824	0.0331813
Bv2u_047390_mzrg	4180.96	0.743175	0.221771	3.3511	0.00543513	0.0331813
Bv8_183290_nnzc	129.569	-1.09669	0.327709	-3.34655	0.00549864	0.0331813
Bv_10740_jori	315.211	1.08118	0.326079	3.31571	0.00594711	0.0353157
Bv7_176440_nixr	6036.93	0.976859	0.296141	3.29863	0.00620932	0.0364846
Bv3_062900_rwaj	687.986	0.863158	0.262671	3.28608	0.00640855	0.0372631
Bv_45000_guux	174.665	1.01414	0.309514	3.27654	0.00656389	0.0377728
Bv3_050660_jecr	121.439	1.18004	0.362012	3.25966	0.00684715	0.0386674
Bv6_150340_ejzm	107.147	1.10496	0.339045	3.25903	0.00685788	0.0386674
Bv_36620_turd	722.361	0.961386	0.295929	3.2487	0.00703681	0.0392795
Bv7_172580_wpqt	166.198	1.11002	0.342526	3.24068	0.00717865	0.0396745
Bv2_026560_gnmo	231.821	1.0708	0.334013	3.20586	0.00782443	0.0404407
Bv7_159680_apkw	153.812	1.0477	0.326399	3.20987	0.00774738	0.0404407
Bv6_153700_yqmw	1053.38	0.965898	0.300597	3.21326	0.00768283	0.0404407
Bv8_188300_zmwz	760.596	0.889916	0.277304	3.20917	0.00776078	0.0404407
Bv7_177810_ynzf	4933.21	0.770315	0.240126	3.20796	0.00778394	0.0404407
Bv_06520_zcfr	3248.28	0.730821	0.226652	3.22442	0.00747391	0.0404407
Bv_45490_npsj	501.934	-0.938333	0.291536	-3.21858	0.00758265	0.0404407
Bv4_072780_ryfp	758.498	0.917198	0.287627	3.18884	0.00815849	0.0417804
Bv_47880_furf	139.123	1.07747	0.339598	3.17278	0.00848545	0.0423258
Bv_51620_wcmq	898.804	0.840969	0.265085	3.17245	0.00849245	0.0423258
Bv_36100_xhhn	678.786	0.823857	0.259233	3.17806	0.00837683	0.0423258
Bv_20890_rhgf	223.362	-0.959454	0.303153	-3.16491	0.00864993	0.0427291
Bv2_037630_twcg	167.394	1.06056	0.339056	3.12797	0.00946075	0.0448196
Bv8_196300_mmit	379.362	1.0475	0.334945	3.12736	0.00947459	0.0448196
Bv6_126060_tkyy	370.01	0.952861	0.303683	3.13769	0.00924116	0.0448196
Bv5u_121070_pzmw	536.13	0.944737	0.301115	3.13746	0.00924615	0.0448196
Bv6_153410_hihh	1107.71	0.797357	0.254753	3.12992	0.00941625	0.0448196
Bv6_136650_ctxx	501.474	0.853138	0.274071	3.11284	0.00981196	0.0460255
Bv8_183960_fpga	485.854	0.835937	0.269926	3.09691	0.0101942	0.0469762
Bv_01840_iiyf	2398.35	0.689673	0.222912	3.09393	0.0102671	0.0469762
Bv9_218290_nzxz	133.445	1.05803	0.345079	3.06607	0.0109721	0.0482253
Bv5_098190_rrjk	236.7	0.951824	0.30945	3.07586	0.0107197	0.0482253
Bv5_099180_rjha	356.917	0.915976	0.297519	3.07871	0.0106469	0.0482253
Bv9_220400_dyyy	279.801	0.879984	0.286744	3.06889	0.0108989	0.0482253
Bv6_152180_hnpq	847.431	0.792972	0.258402	3.06875	0.0109023	0.0482253
Bv5_101330_sssk	826.6	0.89015	0.290804	3.06099	0.0111051	0.0483306
Bv1u_019170_ogom	1028.29	-0.767155	0.250822	-3.05856	0.0111692	0.0483306
Bv7_179860_cxer	167.712	0.929969	0.304404	3.05505	0.0112625	0.0483593
Bv7_165920_togr	195.593	0.952067	0.312424	3.04736	0.0114693	0.0485013
Bv2_034310_czwc	667.027	0.765098	0.251052	3.04757	0.0114637	0.0485013
Bv8_188350_dmut	167.722	0.949054	0.312667	3.03535	0.0117989	0.0492185
Bv9_229210_chyh	396.078	0.81588	0.269125	3.0316	0.0119034	0.0492185
Bv9_225700_uuik	514.441	0.758937	0.250102	3.03451	0.0118222	0.0492185

## Sheet: Annotation of IR vs UnR-4 dai
Gene ID in PLAZA 3.0	Gene name	Log2 fold change	Gene description	More information about gene description	BLASTX
BV0G80910	Bv_86820_xwnp	2.64819	No description available in PLAZA 3.0		Senescence-associated protein
BV8G08630	Bv8_185980_oghw	1.56978	Stem-specific protein TSJT1	Auxin metabolism
BV0G65880	Bv1u_022310_dhrd	1.50335	No description available in PLAZA 3.0	Cell killing, P-loop containing nucleoside triphosphate hydrolase
BV0G33600	Bv_43680_yiaj	1.44898	No description available in PLAZA 3.0	Specific gene family for Beta vulgaris (13 genes)	Uncharacterized
BV7G03030	Bv7_173460_ezik	1.44802	Affinity nitrate transporter 2	Tranporter
BV9G18430	Bv9_228890_qpaf	1.42678	Basic form of pathogenesis-related protein 1	PR1
BV5G13340	Bv5_118910_mquo	1.40293	Inhibitor of trypsin and hageman factor	Proteinase inhibitor I13, potato inhibitor I, PR6
BV0G14170	Bv8u_204560_xssm	1.39319	BURP domain-containing protein
BV9G20830	Bv9_209780_kzzy	1.3446	Factor FER-LIKE IRON DEFICIENCY-INDUCED TRANSCRIPTION FACTOR	Response to ethylene,transcription factor MYC/MYB, basic helix-loop-helix (bHLH) domain
BV0G01250	Bv_55340_wuxy	1.33099	No description available in PLAZA 3.0		Uncharacterized
BV1G13170	Bv1_013700_wnij	1.28166	Lignin-forming anionic peroxidase	Antioxidant activity, peroxidase class III
BV0G44740	Bv_40490_hzch	1.26725	No description available in PLAZA 3.0	Specific gene family for Beta vulgaris (7 genes)	Uncharacterized
BV6G12360	Bv6_150840_nzqf	1.25762	Glyceraldehyde 3-phosphate dehydrogenase	Glycolysis
BV4G01550	Bv4_088370_xhgu	1.25652	No description available in PLAZA 3.0	Oxidation-reduction process	Histone-lysine N-methyltransferase trithorax-like protein
BV8G04300	Bv8_200590_zhsc	1.25359	Arabinogalactan peptide	Cell wall protein
BV5G00630	Bv5_112910_urof	1.25345	No description available in PLAZA 3.0
BV7G10320	Bv7_156750_ydsn	1.24965	Lignin-forming anionic peroxidase	Antioxidant activity, peroxidase class III
BV7G17380	Bv7_170240_rmjw	1.22265	Phosphoinositide phosphatase SAC6
BV9G00900	Bv9_218330_zzzq	1.21003	No description available in PLAZA 3.0	Cell wall protein	Glycine-rich cell wall structural protein 2-like
BV6G01350	Bv6_151860_kxqm	1.20508	Rhodanese-like domain-containing protein 15, chloroplastic	Senescence-associated gene, response to JA, response to oxidative stress, thiosulfate sulfurtransferase activity
BV1G12540	Bv1_012670_emye	1.20054	Vacuolar iron transporter homolog
BV5G02150	Bv5_114610_kxnj	1.19244	Trypsin inhibitor	Specific gene family for Beta vulgaris (4 genes)
BV5G08360	Bv5_096350_ezeq	1.1815	No description available in PLAZA 3.0	Specific gene family for Beta vulgaris (4 genes)	Uncharacterized
BV3G10540	Bv3_050660_jecr	1.18004	No description available in PLAZA 3.0		Late embryogenesis abundant protein
BV6G11470	Bv6_149820_gngh	1.17836	No description available in PLAZA 3.0		Uncharacterized
BV2G18480	Bv2_042910_qptm	1.16167	Beta-(1--2)glucan export ATP-binding/permease protein NdvA	ABC transporter
BV0G62060	Bv1u_019050_jjoj	1.1573	Protein DnaJ
BV9G17650	Bv9_228030_jsxw	1.15706	No description available in PLAZA 3.0		Avr9/Cf-9 rapidly elicited protein
BV5G13330	Bv5_118900_dqeh	1.15698	Wound-induced proteinase inhibitor 1	Serine-type endopeptidase inhibitor, PR6
BV5G08340	Bv5_096330_snjt	1.15592	No description available in PLAZA 3.0		Uncharacterized
BV5G15110	Bv5_120110_qome	1.14784	No description available in PLAZA 3.0		Uncharacterized
BV6G04900	Bv6_135930_rrrh	1.14151	Putative UDP-glucose flavonoid 3-O-glucosyltransferase 3
BV0G04730	Bv_13380_edcp	1.12312	CASP-like protein Ni6	Uncharacterised protein family (UPF0497) in AT4G15610
BV0G33610	Bv_43690_ptjp	1.1212	No description available in PLAZA 3.0	Specific gene family for Beta vulgaris (13 genes)	Uncharacterized
BV7G02230	Bv7_172580_wpqt	1.11002	Hippocalcin-like protein 1	Signaling of calcium
BV1G14530	Bv1_018170_xstx	1.1055	Probable isoaspartyl peptidase/L-asparaginase 2
BV6G11900	Bv6_150340_ejzm	1.10496	Defensin-like protein AX1
BV8G08620	Bv8_185970_jksc	1.09664	Stem-specific protein TSJT1	Auxin metabolism
BV8G02420	Bv8_198540_cjwf	1.0925	Blue copper protein	Electron carrier, response to oxidative stress
BV0G06070	Bv_10740_jori	1.08118	P protein subunit p25	Alba DNA/RNA-binding protein in AT1G76010
BV0G23280	Bv_47880_furf	1.07747	No description available in PLAZA 3.0		UV-B-induced protein
BV5G10780	Bv5_099100_rote	1.0717	Probable metal-nicotianamine transporter	Transport peptides and oligopeptides, developmental process involved in reproduction, seed development
BV2G06380	Bv2_026560_gnmo	1.0708	No description available in PLAZA 3.0		Basic leucine zipper 23
BV2G18860	Bv2_037630_twcg	1.06056	Pleiotropic ABC efflux transporter of multiple drugs	ABC-2 type transporter family protein, response to nematode
BV1G07230	Bv1_005530_ggmn	1.06029	GEM-like protein	GRAM domain-containing protein / ABA-responsive protein-related
BV9G00870	Bv9_218290_nzxz	1.05803	Protein NLP1	Protein binding, Plant regulator RWP-RK family protein, Phox/Bem1p,
BV7G18190	Bv7_159680_apkw	1.0477	No description available in PLAZA 3.0		Succinate dehydrogenase subunit 5, mitochondrial-like
BV8G15730	Bv8_196300_mmit	1.0475	No description available in PLAZA 3.0		GPI-anchored CFEM domain protein A
BV3G03580	Bv3_054110_sgio	1.04091	reduction oxidase 3, mitochondrial	Oxidation-reduction process
BV7G06900	Bv7_177590_iwyi	1.03843	Histone H4
BV0G12350	Bv5u_123740_pjpi	1.03683	Protein DnaJ
BV4G13790	Bv4_073850_kzht	1.03515	Probable E3 ubiquitin-protein ligase makorin-2	Zinc finger, RING/U-box superfamily protein in AT5G19430
BV8G04460	Bv8_200750_nqjr	1.03393	No description available in PLAZA 3.0		Transcription repressor OFP8-like
BV3G05670	Bv3_056260_pnsg	1.03104	Proline-rich protein	Pollen Ole e 1 allergen and extensin family protein, root hair specific 13 in AT4G02270 , trichoblast differentiation
BV7G12520	Bv7_159290_ewpg	1.031	No description available in PLAZA 3.0	Specific gene family for Beta vulgaris (13 genes)	Uncharacterized
BV3G00890	Bv3_067160_wrxj	1.02701	Probable aldo-keto reductase	Oxidation-reduction process
BV0G37900	Bv_45000_guux	1.01414	Protein SSUH2 homolog	Chaperone protein dnaJ-related, HSP binding
BV1G08280	Bv1_006660_dnji	1.00499	Probable cysteine proteinase A494	Papain family cysteine protease
BV0G67220	Bv_42750_xgdu	0.991998	Probable ascorbate-specific transmembrane electron transporter 1	Encodes cytochrome b561.
BV0G22150	Bv_73820_ryqr	0.987272	No description available in PLAZA 3.0	Specific gene family for Beta vulgaris (2 genes)	Werner Syndrome-like exonuclease
BV8G05650	Bv8_202050_dtjf	0.983454	No description available in PLAZA 3.0		Programmed cell death protein 4-like
BV7G05820	Bv7_176440_nixr	0.976859	Copper transporter 6	Transporter
BV6G03030	Bv6_153700_yqmw	0.965898	No description available in PLAZA 3.0	Specific gene family for Beta vulgaris (8 genes)	Cationic peroxidase 1-like
BV4G07850	Bv4_078940_owha	0.964926	Acid permease BAT1 homolog	Bidirectional amino acid transporter
BV0G13860	Bv_36620_turd	0.961386	Temperature-induced protein lt101.2	Low temperature and salt responsive protein family in AT2G38905
BV6G16200	Bv6_126060_tkyy	0.952861	Lignin-forming anionic peroxidase	Antioxidant activity, peroxidase class III
BV7G16050	Bv7_165920_togr	0.952067	Rapid alkalinization factor	Signal transducer activity
BV5G09960	Bv5_098190_rrjk	0.951824	UPF0098 protein MTH_273	PEBP (phosphatidylethanolamine-binding protein) family protein in AT5G01300
BV8G12750	Bv8_188350_dmut	0.949054	Repetitive proline-rich cell wall protein 1	Cell wall protein
BV0G08110	Bv5u_121070_pzmw	0.944737	No description available in PLAZA 3.0		Putative lipid-binding protein AIR1B
BV3G12370	Bv3_064590_wwcu	0.942545	No description available in PLAZA 3.0		Cysteine-rich transmembrane CYSTM domain
BV3G12430	Bv3_064660_dtrx	0.939568	Putative methyltransferase DDB_G0268948	S-adenosyl-L-methionine-dependent methyltransferases superfamily protein	SAM methyltransferase, involved in phenylpropanoid pathway
BV7G09080	Bv7_179860_cxer	0.929969	PRA1 family protein F4	signalling G-proteins, PRA1 (Prenylated rab acceptor) family protein in AT1G55190
BV0G80200	Bv3u_070640_qhqx	0.92895	Stem 31 kDa glycoprotein	Acid phosphatase activity
BV6G09950	Bv6_148060_odns	0.9283	Equilibrative nucleotide transporter 1	Transporter
BV1G09080	Bv1_007580_dean	0.921489	Abscisic stress-ripening protein	ABA
BV8G11960	Bv8_185190_pxks	0.921187	No description available in PLAZA 3.0		Auxin-repressed 12.5 kDa protein
BV4G12810	Bv4_072780_ryfp	0.917198	Oxo-Delta(4,5)-steroid 5-beta-reductase
BV6G05400	Bv6_136570_hmye	0.916184	No description available in PLAZA 3.0		Arabinogalactan protein 9
BV5G10840	Bv5_099180_rjha	0.915976	Methionine gamma-lyase	Amino acid degrading
BV0G67060	Bv4u_091090_uetk	0.914289	No description available in PLAZA 3.0		Uncharacterized
BV5G10100	Bv5_098350_ecgw	0.912744	Ferritin-1, chloroplastic	Oxidation-reduction process
BV5G04510	Bv5_101330_sssk	0.89015	No description available in PLAZA 3.0	Specific gene family for Beta vulgaris (4 genes)	Glycine-rich cell wall structural protein
BV8G12710	Bv8_188300_zmwz	0.889916	Repetitive proline-rich cell wall protein 1	Cell wall protein
BV9G02590	Bv9_220400_dyyy	0.879984	Dirigent protein 23	Disease resistance-responsive (dirigent-like protein) family protein, involved in lignin and lignan biosynthesis
BV9G01150	Bv9_218650_ihpx	0.873313	LysM domain-containing GPI-anchored protein 2	Cell wall organization or biogenesis
BV3G12360	Bv3_064570_wgqm	0.868517	No description available in PLAZA 3.0		Cysteine-rich transmembrane CYSTM domain
BV3G16050	Bv3_062900_rwaj	0.863158	No description available in PLAZA 3.0	Specific gene family for Beta vulgaris (7 genes)	Uncharacterized
BV6G05470	Bv6_136650_ctxx	0.853138	14-3-3-like protein	Signaling, interact with the BZR1 transcription factor involved in brassinosteroid signaling
BV0G17110	Bv_51620_wcmq	0.840969	Protein ligase AIP2	Zink finger, negative regulation of ABA-activated signaling pathway, ubiquitin-protein ligase activity, RING/U-box superfamily protein
BV8G10800	Bv8_183960_fpga	0.835937	Hexose carrier protein HEX6	Sugar transporter, response to nematode, response to cytokinin
BV5G04010	Bv5_099710_xunf	0.833808	Probable aquaporin TIP-type RB7-18C	Water transport, Major intrinsic protein
BV8G07620	Bv8_193910_yrxk	0.827725	Basic endochitinase CHB4	Defense response
BV0G19350	Bv_36100_xhhn	0.823857	No description available in PLAZA 3.0	Specific gene family for Beta vulgaris (4 genes)	Uncharacterized ncRNA
BV9G16460	Bv9_226770_qkoy	0.823312	kelch repeat superfamily protein, Kelch-repeat protein At1g80440	Galactose oxidase, negative regulation of cytokinin-activated signaling pathway, kinase activity
BV9G18740	Bv9_229210_chyh	0.81588	No description available in PLAZA 3.0		Cysteine-rich transmembrane CYSTM domain
BV0G05600	Bv_46710_fsuj	0.810885	No description available in PLAZA 3.0		PB1 domain-containing protein
BV6G02740	Bv6_153410_hihh	0.797357	Kunitz-type trypsin inhibitor-like	Kunitz family trypsin and protease inhibitor protein
BV6G01620	Bv6_152180_hnpq	0.792972	No description available in PLAZA 3.0		Glycine-rich domain-containing protein 1-like
BV0G32210	Bv_15620_kkdi	0.789799	No description available in PLAZA 3.0		Putative lipid-binding protein AIR1
BV7G07100	Bv7_177810_ynzf	0.770315	Probable aquaporin TIP-type	Water transport, Major intrinsic protein
BV2G17840	Bv2_034310_czwc	0.765098	Protein phosphatase 2C	Post translational modification
BV9G15440	Bv9_225700_uuik	0.758937	Glycerol kinase	Involved in resistance to pathogen
BV0G15260	Bv2u_047390_mzrg	0.743175	ASPARTIC PROTEASE IN GUARD CELL 2	Aspartic-type endopeptidase activity, proteolysis, requlation of transcription
BV0G17850	Bv_06520_zcfr	0.730821	Kunitz-type trypsin inhibitor-like	Kunitz family trypsin and protease inhibitor protein
BV0G10390	Bv_01840_iiyf	0.689673	Kelch repeat-containing F-box family protein, Kelch-repeat protein At2g44130	Galactose oxidase, negative regulation of cytokinin-activated signaling pathway, kinase activity
BV0G62140	Bv1u_019170_ogom	-0.767155	shock protein HSP 90
BV0G20380	Bv_84140_ahyi	-0.823721	No description available in PLAZA 3.0		Protein TAR1 (Tryptophan aminotransferase-related protein 1)
BV0G37070	Bv_65660_dngw	-0.847393	No description available in PLAZA 3.0		rRNA bacteria
BV0G57320	Bv_85660_upak	-0.889709	No description available in PLAZA 3.0		Protein TAR1 (Tryptophan aminotransferase-related protein 1)
BV0G12220	Bv_54580_nwcf	-0.903567	No description available in PLAZA 3.0		Uncharacterized
BV0G19020	Bv_45490_npsj	-0.938333	Maltase-glucoamylase, intestinal	Cell wall degrading, xyloglucan degrading, xylan 1,4-beta-xylosidase activity
BV5G14760	Bv5_119750_ywjf	-0.958075	Protein DnaJ
BV0G32700	Bv_20890_rhgf	-0.959454	No description available in PLAZA 3.0		Chloroplast J-like domain 1 (CJD1)
BV3G01210	Bv3_067540_izir	-0.96954	Brassinosteroid-regulated protein BRU1	Cellular glucan metabolic process, BR pathway
BV3G03390	Bv3_053900_qhgs	-0.977143	shock protein HSP 90
BV7G06460	Bv7_177120_onmk	-0.987952	Expansin-A4	Cell wall degradation
BV0G75800	Bv5u_121610_quig	-0.994043	Protein ClpB	HSP
BV0G05480	Bv_80390_wnyr	-1.0194	No description available in PLAZA 3.0
BV0G38640	Bv_03370_imjr	-1.04373	Lignin-forming anionic peroxidase	Antioxidant activity, peroxidase class III
BV0G48040	Bv_66090_qgiu	-1.07655	Bisphosphate carboxylase large chain	Rubisco subunit, PS calvin cycle
BV8G10150	Bv8_183290_nnzc	-1.09669	No description available in PLAZA 3.0		Protein LIGHT-DEPENDENT SHORT HYPOCOTYLS 10-like
BV6G09860	Bv6_147970_futo	-1.10162	Polygalacturonase-1 non-catalytic subunit beta	Cell wall degrading
BV0G80900	Bv_03090_tesc	-1.11892	Affinity nitrate transporter 2	Tranporter
BV0G78720	Bv_45170_qnkp	-1.1394	Nitrate transporter 1.1	Peptides and oligopeptides transporter
BV1G02460	Bv1_000410_tgrr	-1.14335	Inducible nitrate reductase [NADH] 2	Oxidation-reduction process
BV0G30310	Bv_81910_kzfc	-1.1658	No description available in PLAZA 3.0		Cell wall-associated hydrolase
BV3G00260	Bv3_066450_dhqp	-1.18953	Amylase/subtilisin inhibitor
BV5G01210	Bv5_113490_gmne	-1.21334	No description available in PLAZA 3.0		Transmembrane protein DDB_G0273707/DDB_G0273361-like; Integral membrane HPP family protein in At
BV4G10670	Bv4_084670_ssme	-1.29291	No description available in PLAZA 3.0		Uncharacterized
BV0G45950	Bv_72700_ujyk	-1.32129	No description available in PLAZA 3.0
BV9G17070	Bv9_227390_sttt	-1.33038	Transport protein 2	Zinc ion transporter

## Sheet: siggenes IR vs UnR-10 dai
Gene name	baseMean	log2FoldChange	lfcSE	stat	pvalue	padj
Bv_86820_xwnp	1801.77	2.76762	0.426504	6.48907	2.22045e-16	3.25806e-12
Bv_55340_wuxy	200.016	2.02042	0.44475	4.54283	2.48226e-11	1.45689e-07
Bv_72260_jgpm	41.2055	1.96224	0.468205	4.19099	7.39121e-10	2.41003e-06
Bv3_066270_goti	723.343	1.94204	0.404421	4.80202	1.72329e-12	1.26429e-08
Bv4_075840_xake	63.7853	1.71935	0.453443	3.79178	2.5336e-08	5.71932e-05
Bv3_066280_zyst	182.964	1.53217	0.412164	3.71738	4.71759e-08	9.88873e-05
Bv8_199200_rxsi	37.1579	1.38167	0.463858	2.97865	1.20716e-05	0.00805121
Bv4_089460_fiko	595.856	1.37137	0.43838	3.12827	4.30441e-06	0.00315793
Bv_84790_foam	23.7585	1.34278	0.4698	2.8582	2.67715e-05	0.0170139
Bv8_194170_adtj	20.6631	1.26461	0.470919	2.6854	7.96537e-05	0.0389586
Bv_35390_ozzh	24.8806	1.25521	0.469399	2.67407	8.53749e-05	0.0397711
Bv6_147640_kkkj	1572.94	1.21229	0.419338	2.89096	2.16211e-05	0.0140998
Bv_83950_cwow	54.3664	1.18724	0.453514	2.61786	0.00011996	0.0492375
Bv9_228780_dtte	152.019	1.08835	0.416304	2.61431	0.000122535	0.0492375
Bv8_200330_orgi	660.546	1.08159	0.407153	2.65647	9.50352e-05	0.0422561
Bv7_172080_zypa	657.222	1.07811	0.403563	2.67148	8.67358e-05	0.0397711
Bv_66090_qgiu	370.311	1.07546	0.401044	2.68166	8.15002e-05	0.0392083
Bv6_123870_sass	503.575	1.0128	0.383915	2.63809	0.000106221	0.0453369
Bv3_067210_qfsx	599.314	-1.04822	0.395322	-2.65157	9.79034e-05	0.0428817
Bv7u_180390_pmzt	141.576	-1.17815	0.41288	-2.85349	2.76029e-05	0.0170139
Bv_10050_oqmo	3494.01	-1.17861	0.426022	-2.76654	4.81052e-05	0.0258735
Bv_01790_cndj	152.188	-1.18721	0.4545	-2.61211	0.000124159	0.0492375
Bv6_137670_tdjt	139.316	-1.20911	0.452582	-2.67159	8.66765e-05	0.0397711
Bv6_137330_zpaz	95.5758	-1.22224	0.436403	-2.80071	3.87414e-05	0.0227381
Bv9_227400_mhoj	1251.19	-1.22536	0.368873	-3.32191	1.05755e-06	0.00100112
Bv9u_231480_afwz	42.8056	-1.2286	0.455174	-2.69919	7.31794e-05	0.0370263
Bv_38100_qogx	238.156	-1.25976	0.464911	-2.70967	6.85983e-05	0.0353173
Bv_30550_ajge	396.499	-1.27352	0.452132	-2.8167	3.49829e-05	0.0209512
Bv2_035340_cktq	20.5169	-1.29578	0.468593	-2.76527	4.84919e-05	0.0258735
Bv3_066600_xsue	20.7736	-1.30248	0.46788	-2.78379	4.31372e-05	0.0248216
Bv5_098190_rrjk	449.557	-1.30788	0.384284	-3.40342	5.72202e-07	0.00062192
Bv7_160690_nget	18.2944	-1.34227	0.470604	-2.85223	2.78289e-05	0.0170139
Bv7_177480_nend	979.497	-1.35681	0.381497	-3.55655	1.73823e-07	0.000262528
Bv5_112760_fqgf	374.553	-1.36031	0.395823	-3.43667	4.43619e-07	0.000542436
Bv5_101330_sssk	466.758	-1.37042	0.417394	-3.28328	1.40813e-06	0.00111684
Bv_74670_gmpj	379.829	-1.38059	0.413355	-3.33996	9.24209e-07	0.000904062
Bv_01770_duun	197.645	-1.41187	0.457793	-3.08407	5.86579e-06	0.00419847
Bv7_161210_eaki	37.1546	-1.41526	0.46927	-3.01587	9.38117e-06	0.00640232
Bv6_129470_osxt	240.918	-1.44296	0.444435	-3.24673	1.8409e-06	0.00142166
Bv8_199230_wwey	25.6801	-1.44685	0.470468	-3.07535	6.23226e-06	0.00435457
Bv2_026350_azsu	89.6907	-1.46198	0.443947	-3.29315	1.30921e-06	0.00109772
Bv8_198450_psrm	82.0216	-1.4851	0.448362	-3.31229	1.13608e-06	0.00101028
Bv4_072380_hykg	2971.15	-1.5026	0.453168	-3.31578	1.10701e-06	0.00101028
Bv_32070_xpse	67.2483	-1.52736	0.447169	-3.41562	5.21322e-07	0.000588412
Bv9_225420_sqtg	247.17	-1.57766	0.428687	-3.68021	6.40799e-08	0.000122198
Bv8_188060_pqck	163.155	-1.62289	0.458302	-3.54108	1.96499e-07	0.000274593
Bv3_062070_dgcf	70.2035	-1.68296	0.457892	-3.67546	6.66246e-08	0.000122198
Bv_32090_wiim	1235.92	-1.68403	0.379927	-4.43251	7.39997e-11	3.61933e-07
Bv6_153810_afou	677.482	-1.7869	0.43093	-4.14661	1.11315e-09	3.26666e-06
Bv_01760_xwtn	41.8642	-1.81574	0.468993	-3.87158	1.28393e-08	3.13986e-05
Bv5_118020_ofnz	25.4103	-2.03876	0.470978	-4.32878	2.01867e-10	7.40497e-07
Bv_32080_dmix	386.868	-2.27379	0.3849	-5.90749	2.22045e-16	3.25806e-12
Bv3_066580_ipuq	61.433	-2.32371	0.467677	-4.96862	2.8777e-13	2.81496e-09

## Sheet: Annotation of IR vs UnR-10 dai
Gene ID in PLAZA 3.0	Gene name	Log2 fold change	Gene description	More information about gene description	BLASTX
BV5G00490	Bv5_112760_fqgf	-1.36031	18.1 kDa class I heat shock protein	HSP20-like chaperones superfamily protein
BV2G06170	Bv2_026350_azsu	-1.46198	18.3 kDa class I heat shock protein	HSP20-like chaperones superfamily protein
BV7G19030	Bv7_160690_nget	-1.34227	UDP-Glycosyltransferase superfamily protein
BV0G48040	Bv_66090_qgiu	1.07546	Bisphosphate carboxylase large chain	Rubisco large subunit
BV0G10340	Bv_01790_cndj	-1.18721	Cytosolic sulfotransferase	Response to JA
BV6G07530	Bv6_129470_osxt	-1.44296	DIBOA-glucoside dioxygenase BX6	Involved in Benzoxazinone Biosynthesis (secondary metabolite)
BV0G09600	Bv_84790_foam	1.34278	Glycosyltransferase subunit STT3A	Oligosaccharyl transferase activity
BV8G07780	Bv8_194170_adtj	1.26461	Glycosyltransferase subunit STT3A	Oligosaccharyl transferase activity
BV0G49380	Bv9u_231480_afwz	-1.2286	Histidine-containing phosphotransfer protein	Histidine phosphotransfer kinase activity, regulation of cytokinin-activated signaling pathway
BV6G09550	Bv6_147640_kkkj	1.21229	Kelch repeat-containing F-box family protein	Kelch-repeat protein At1g23390
BV9G18340	Bv9_228780_dtte	1.08835	Lactosylceramide 4-alpha-galactosyltransferase
BV0G39850	Bv_10050_oqmo	-1.17861	Like protein subfamily 3 member 3	Nutrient reservoir activity
BV0G80910	Bv_86820_xwnp	2.76762	No description available.		Protein TAR1, senescence-associated protein
BV0G01250	Bv_55340_wuxy	2.02042	No description available.		rRNA bacteria
BV0G57820	Bv_83950_cwow	1.18724	No description available.		Keratin, type I cytoskeletal 10-like
BV8G04090	Bv8_200330_orgi	1.08159	No description available.
BV7G01810	Bv7_172080_zypa	1.07811	No description available.		Site-1 protease
BV3G00940	Bv3_067210_qfsx	-1.04822	No description available.		Keratin-associated protein 17-1-like
BV6G06010	Bv6_137330_zpaz	-1.22224	No description available.		Putative ubiquitin-interacting factor 6, partial
BV0G32020	Bv_30550_ajge	-1.27352	No description available.		Jasmonate-induced protein homolog
BV3G00380	Bv3_066600_xsue	-1.30248	No description available.		Jasmonate-induced protein homolog
BV5G04510	Bv5_101330_sssk	-1.37042	No description available.	Specific gene family for Beta vulgaris (4 genes)	glycine-rich cell wall structural protein
BV0G46180	Bv_74670_gmpj	-1.38059	No description available.		rRNA bacteria
BV7G00920	Bv7_161210_eaki	-1.41526	No description available.		Uncharacterized
BV4G12430	Bv4_072380_hykg	-1.5026	No description available.	Specific gene family for Beta vulgaris (4 genes)	Defensin-like protein 19
BV0G22300	Bv_32070_xpse	-1.52736	No description available.	Specific gene family for Beta vulgaris (11 genes)	60 kDa jasmonate-induced protein-like
BV9G15170	Bv9_225420_sqtg	-1.57766	No description available.	Specific gene family for Beta vulgaris (6 genes)	Uncharacterized
BV8G12500	Bv8_188060_pqck	-1.62289	No description available.	Specific gene family for Beta vulgaris (13 genes)	Uncharacterized
BV3G15370	Bv3_062070_dgcf	-1.68296	No description available.		Late embryogenesis abundant protein 46
BV0G22320	Bv_32090_wiim	-1.68403	No description available.	Specific gene family for Beta vulgaris (11 genes)	60 kDa jasmonate-induced protein-like
BV6G03130	Bv6_153810_afou	-1.7869	No description available.		FBD-associated F-box protein At4g10400-like
BV5G12490	Bv5_118020_ofnz	-2.03876	No description available.		Protein crumbs-like
BV0G22310	Bv_32080_dmix	-2.27379	No description available.	Specific gene family for Beta vulgaris (11 genes)	60 kDa jasmonate-induced protein-like
BV3G00360	Bv3_066580_ipuq	-2.32371	No description available.	Specific gene family for Beta vulgaris (2 genes)	Keratin-associated protein 4-6-like
BV6G22710	Bv6_123870_sass	1.0128	Probable iron/ascorbate oxidoreductase DDB_G0283291
BV8G03010	Bv8_199200_rxsi	1.38167	Probable polygalacturonase non-catalytic subunit	BURP domain
BV4G02530	Bv4_089460_fiko	1.37137	Probable polygalacturonase non-catalytic subunit	BURP domain
BV0G29170	Bv_38100_qogx	-1.25976	Prolyl endopeptidase	Serine-type endopeptidase activity
BV4G09310	Bv4_075840_xake	1.71935	protein DnaK	HSP 70
BV7G06790	Bv7_177480_nend	-1.35681	protein DnaK	HSP 70
BV0G18170	Bv_72260_jgpm	1.96224	Putative disease resistance	LRR domain
BV3G00090	Bv3_066270_goti	1.94204	Putative disease resistance RPP13-like protein 1	NB-ARC + LRR
BV3G00100	Bv3_066280_zyst	1.53217	Putative disease resistance RPP13-like protein 1	LRR domain
BV6G06220	Bv6_137670_tdjt	-1.20911	Putative regulator of ribonuclease activity
BV0G10320	Bv_01760_xwtn	-1.81574	Regulator of ribonuclease activity	Ribonuclease E inhibitor RraA/Dimethylmenaquinone methyltransferase in AT5G56260
BV0G19610	Bv_35390_ozzh	1.25521	Ribonucleoprotein A1, A2/B1 homolog	RNA-binding (RRM/RBD/RNP motifs) family protein, response to ABA
BV8G03030	Bv8_199230_wwey	-1.44685	Splicing factor ATP-dependent RNA helicase	RNA helicase family protein, ATP-dependent helicase activity
BV2G02930	Bv2_035340_cktq	-1.29578	Taxadien-5-alpha-ol O-acetyltransferase
BV9G17080	Bv9_227400_mhoj	-1.22536	Transport protein 2
BV0G10330	Bv_01770_duun	-1.41187	UDP-glycosyltransferase
BV5G09960	Bv5_098190_rrjk	-1.30788	UPF0098 protein MTH_273	PEBP (phosphatidylethanolamine-binding protein) family protein in AT5G01300
BV0G75030	Bv7u_180390_pmzt	-1.17815	Vegetative incompatibility protein HET-E-1	Transducin/WD40 repeat-like superfamily protein
BV8G02340	Bv8_198450_psrm	-1.4851	Wound-induced proteinase inhibitor 1	Serine-type endopeptidase inhibitor, PR6
