# Supplementary material for: Molecular insights into the compatible and incompatible interactions between sugar beet and the beet cyst nematode
Source: BMC Plant Biol. 2020 Oct 22;20:483. doi: 10.1186/s12870-020-02706-8 (PMC7583174; doi:10.1186/s12870-020-02706-8)
Supplement: Supplementary file 4 — Additional file 4 Table S4. Significant differentially expressed sugar beet genes related to cell wall architecture, transport, defense response, hormone metabolism and transcription factors in the incompatible sugar beet- BCN interaction. [file 12870_2020_2706_MOESM4_ESM.xlsx]

## Sheet: Cell walls architecture
Additional file 4: Table S4. Significant differentially expressed sugar beet genes related to cell wall architecture, transport, defense response, hormone metabolism and transcription factors in the incompatible sugar beet- beet cyst nematode (BCN) interaction.
Gene ID	Gene description	Log2 fold change
BV6G09860	Polygalacturonase	-1.1
BV0G19020	Xylan 1,4-beta-xylosidase activity	-0.94
BV0G30310	Cell wall-associated hydrolase	-1.17
BV7G06460	Expansin-A4	-0.99
BV9G00900	Glycine-rich cell wall structural protein 2-like	1.21
BV5G04510	Glycine-rich cell wall structural protein	0.89
BV8G12750	Repetitive proline-rich cell wall protein 1	0.95
BV8G12710	Repetitive proline-rich cell wall protein 1	0.89
BV8G04300	Arabinogalactan peptide	1.25

## Sheet: Transport
Gene ID	Gene description	Log2 fold change
BV4G07850	Bidirectional amino acid transporter	0.96
BV5G10780	Transport peptides and oligopeptides	1.07
BV8G10800	Hexose carrier protein HEX6	0.84
BV7G07100	Probable aquaporin TIP-type	0.77
BV5G04010	Probable aquaporin TIP-type	0.83
BV2G18860	Pleiotropic ABC efflux transporter of multiple drugs	1.06
BV2G18480	ABC transporter	1.16
BV0G08110	Lipid transport	0.94
BV0G32210	Lipid transport	0.79
BV9G17070	Transport protein 2	-1.33

## Sheet: Defense response & ...
Gene ID	Gene description	Log2 fold change
BV6G02740	Kunitz-type trypsin inhibitor-like	0.8
BV0G17850	Kunitz-type trypsin inhibitor-like	0.73
BV6G11900	Defensin-like protein AX1	1.1
BV1G13170	Lignin-forming anionic peroxidase	1.28
BV7G10320	Lignin-forming anionic peroxidase	1.25
BV6G16200	Lignin-forming anionic peroxidase	0.95
BV8G07620	Basic endochitinase CHB4	0.83
BV9G02590	Dirigent protein 23	0.88
BV0G14170	BURP domain-containing protein	1.39
BV8G03010	BURP domain-containing protein	1.38
BV4G02530	BURP domain-containing protein	1.37
BV9G18430	Basic form of pathogenesis-related protein 1 (PR1)	1.43
BV5G13340	Proteinase inhibitor (PR6)	1.4
BV5G13330	Wound-induced proteinase inhibitor 1 (PR6)	1.16
BV0G65880	Cell kiling	1.5
BV3G12360	Cysteine-rich transmembrane CYSTM domain	0.87
BV9G18740	Cysteine-rich transmembrane CYSTM domain	0.82
BV3G12370	Cysteine-rich transmembrane CYSTM domain	0.94
BV0G18170	Putative disease resistance	1.96
BV3G00090	Putative disease resistance	1.94
BV3G00100	Putative disease resistance	1.53
BV4G13790	Zinc finger	1.04
BV0G17110	Zinc finger	0.84
BV2G06380	Basic-leucine zipper domain	1.07
BV8G11960	Auxin	0.92
BV8G08630	Auxin	1.57
BV8G08620	Auxin	1.1
BV1G09080	Abscisic stress-ripening protein	0.92
BV1G07230	ABA-responsive protein-related	1.06
BV0G19610	ABA-responsive protein	1.26
BV6G01350	JA-responsive	1.21
BV0G10340	JA-responsive	-1.19
BV0G32020	JA-induced protein-like	-1.27
BV3G00380	JA-induced protein-like	-1.3
BV0G22300	JA-induced protein-like	-1.53
BV0G22320	JA-induced protein-like	-1.68
BV0G22310	JA-induced protein-like	-2.27
