# Supplementary material for: Molecular insights into the compatible and incompatible interactions between sugar beet and the beet cyst nematode
Source: BMC Plant Biol. 2020 Oct 22;20:483. doi: 10.1186/s12870-020-02706-8 (PMC7583174; doi:10.1186/s12870-020-02706-8)
Supplement: Supplementary file 5 — Additional file 5 Table S5. Significant DEGs in comparison of resistant and susceptible sugar beet cultivars in uninfected and BCN-infected conditions. [file 12870_2020_2706_MOESM5_ESM.xlsx]

## Sheet: siggenes-UnR vs UnS-4dai
Additional file 5: Table S5. Significant DEGs in comparison of resistant and susceptible sugar beet cultivars in uninfected and beet cyst nematode (BCN)-infected conditions.
Gene name	Gene ID in PLAZA 3.0	log2FoldChange	Gene description	baseMean	lfcSE	stat	pvalue	padj
Bv_13850_neac	BV0G24110	4.27003	Probable nucleoredoxin 1-1	104.38	0.46571	9.16886	2.22045e-16	1.38095e-13
Bv_40540_jgyt	BV0G44790	3.53484	No description available.	35.4122	0.53167	6.64855	2.23355e-12	9.61685e-10
Bv9_228980_ruuh	BV9G18520	3.52437	No description available.	45.2751	0.517498	6.8104	6.48148e-13	3.02325e-10
Bv2_028630_qxrz	BV2G08350	3.03108	No description available.	117.018	0.545429	5.55723	4.43928e-09	1.06978e-06
Bv9_221420_ipou	BV9G03480	2.967	No description available.	95.9206	0.451186	6.57599	3.85314e-12	1.5781e-09
Bv_08510_qzxi	BV0G69340	2.9422	Stem-specific protein TSJT1	113.708	0.455059	6.46552	8.74101e-12	3.33589e-09
Bv_27230_dsst	BV0G62720	2.89228	Caffeoyl-CoA O-methyltransferase	716.872	0.359756	8.03957	2.22045e-16	1.38095e-13
Bv5_118020_ofnz	BV5G12490	2.71439	No description available.	50.3986	0.494597	5.48808	6.87614e-09	1.62625e-06
Bv6_144610_xctm	BV6G21930	2.71284	22.7 kDa class IV heat shock protein	249.371	0.438043	6.19309	6.22526e-11	2.22414e-08
Bv2_027430_cint	BV2G07200	2.64265	LOB domain-containing protein 41	149.88	0.450413	5.86717	5.86016e-10	1.69662e-07
Bv3_066580_ipuq	BV3G00360	2.61385	No description available.	48.8662	0.506079	5.16491	4.95978e-08	9.91484e-06
Bv_22580_rqms	BV0G58980	2.52452	No description available.	18.2867	0.547361	4.61218	1.12046e-06	0.000169502
Bv_01950_ydou	BV0G10480	2.49595	Putative DEAD-box ATP-dependent RNA helicase 43	138.919	0.381876	6.53601	5.19096e-12	2.02713e-09
Bv2_043210_sdcy	BV2G16300	2.40342	No description available.	16.6768	0.547557	4.38936	3.58717e-06	0.000474297
Bv_06500_pdgi	BV0G17840	2.3619	Trypsin inhibitor DE-3	1211.62	0.292173	8.08392	2.22045e-16	1.38095e-13
Bv8_203140_tkum	BV8G06700	2.34578	DOPA decarboxylase 5	29.5565	0.528716	4.43674	2.81336e-06	0.000380984
Bv1_006390_daft	BV1G08030	2.34413	KDEL motif-containing protein 1	25.718	0.53989	4.34188	4.56503e-06	0.000598874
Bv2_034590_ymqp	BV2G02340	2.34103	Probable S-adenosylmethionine-dependent methyltransferase	148.387	0.387146	6.04688	1.72666e-10	5.79882e-08
Bv_09760_wpjg	BV0G53850	2.32638	Cap-binding protein subunit 2	24.7409	0.539902	4.30889	5.3895e-06	0.000691201
Bv5_107210_pjep	BV5G21930	2.2594	No description available.	127.727	0.386054	5.85256	6.46221e-10	1.77891e-07
Bv_26960_yncz	BV0G35730	2.25599	Putative disease resistance protein RGA4	24.1399	0.537483	4.19732	9.36967e-06	0.00108507
Bv8_198450_psrm	BV8G02340	2.21378	Wound-induced proteinase inhibitor 1	65.796	0.474978	4.6608	8.63041e-07	0.000132956
Bv8_190400_jzap	BV8G00110	2.21289	NEDD8-specific protease 1	14.6742	0.546797	4.047	1.9326e-05	0.00200322
Bv_01800_gmkd	BV0G10350	2.14689	Lysosomal beta glucosidase	15.8846	0.547511	3.92118	3.47748e-05	0.00315642
Bv7_158130_kndf	BV7G11560	2.13333	Putative disease resistance protein RGA3	90.6316	0.417795	5.10617	7.01692e-08	1.3701e-05
Bv_06600_jufw	BV0G17920	2.09477	Trypsin inhibitor DE-3	811.651	0.311366	6.72767	1.22435e-12	5.55658e-10
Bv8_186360_hpjz	BV8G08950	2.09427	No description available.	13.6169	0.545522	3.83902	5.05731e-05	0.00435499
Bv9_226720_qqki	BV9G16410	2.06374	No description available.	1317.7	0.543789	3.79512	6.1595e-05	0.0051975
Bv_84610_kete	BV0G09900	2.05274	No description available.	20.5433	0.541762	3.789	6.32998e-05	0.00530802
Bv_88270_oihz	BV0G24990	2.03067	No description available.	20.0797	0.541123	3.75269	7.43781e-05	0.00597587
Bv4_083680_emej	BV4G10220	2.02116	Defensin Ec-AMP	241.54	0.363746	5.55652	4.45956e-09	1.06978e-06
Bv6_124190_rumm	BV6G22990	2.01079	No description available.	6220.13	0.278272	7.22599	2.37588e-14	1.27005e-11
Bv9_227390_sttt	BV9G17070	1.97533	Transport protein 2	149.507	0.37498	5.26782	2.67633e-08	5.4806e-06
Bv1_006110_ctqz	BV1G07770	1.97095	Short-chain dehydrogenase/reductase 2b	40.5302	0.495384	3.97864	2.66484e-05	0.00257172
Bv_53930_enhx	BV0G45810	1.95436	No description available.	2730.93	0.367646	5.31586	1.99873e-08	4.24845e-06
Bv3_066450_dhqp	BV3G00260	1.94428	Amylase/subtilisin inhibitor	347.795	0.347157	5.60056	3.3659e-09	8.43584e-07
Bv2_026790_fqzn	BV2G06600	1.94144	No description available.	78.896	0.428699	4.52868	1.74374e-06	0.000256849
Bv_54640_coka	BV0G51450	1.91756	Putative pleiotropic drug resistance protein 7	17.0327	0.547522	3.50225	0.000217792	0.0147466
Bv2_032550_rqdc	BV2G03790	1.91546	60S ribosomal protein L37	389.04	0.331311	5.78146	1.0367e-09	2.76322e-07
Bv4_073730_ppqq	BV4G13670	1.90712	Citrate synthase, mitochondrial	25.6206	0.529506	3.60169	0.000143294	0.0104164
Bv7u_182400_dfzh	BV0G34780	1.89885	Quinone-oxidoreductase homolog, chloroplastic	17.923	0.547555	3.46787	0.000251108	0.0160327
Bv8_185870_emcq	BV8G08560	1.89836	No description available.	30.5353	0.515791	3.68048	0.000102083	0.00789943
Bv9_230550_nhpd	BV9G19970	1.89033	Microtubule-actin cross-linking factor 1	98.938	0.417977	4.52257	1.80059e-06	0.000262917
Bv_06690_nhyp	BV0G17970	1.87621	Box ATP-dependent RNA helicase 7	14.4683	0.547195	3.42877	0.00029477	0.0185385
Bv6_127130_iccr	BV6G17260	1.84444	Rhodanese-like domain-containing protein 19, mitochondrial	25.6911	0.543226	3.39535	0.000337633	0.0204032
Bv6_132410_ncyn	BV6G13530	1.81513	No description available.	52.1118	0.481331	3.77107	6.85599e-05	0.00564029
Bv_52150_nipx	BV0G23840	1.77395	No description available.	11.5275	0.543977	3.26107	0.000575706	0.0308858
Bv9_226090_hmin	BV9G15820	1.7653	Peptide deformylase	82.4736	0.418845	4.21468	8.60465e-06	0.00101041
Bv7_170240_rmjw	BV7G17380	1.75719	Phosphoinositide phosphatase SAC6	51.7306	0.463864	3.78816	6.35369e-05	0.00530802
Bv4_078510_xqzy	BV4G07470	1.75207	disulfide isomerase-like 1-1	42.4437	0.490099	3.57493	0.00016055	0.0115706
Bv_85630_cynd	BV0G23720	1.73946	No description available.	35.6306	0.498262	3.49106	0.000228156	0.0152181
Bv3_062470_dkyr	BV3G15740	1.7302	receptor-like kinase protein THICK TASSEL DWARF1	38.1469	0.497993	3.47434	0.00024449	0.0157903
Bv6_144070_ztqj	BV6G25150	1.70549	No description available.	15.2007	0.547453	3.11532	0.00100567	0.0482492
Bv_38100_qogx	BV0G29170	1.66414	Prolylendopeptidase	109.332	0.461327	3.60728	0.000139917	0.0102598
Bv8_202070_xfio	BV8G05670	1.65922	No description available.	84.8203	0.444074	3.73636	7.99392e-05	0.00633179
Bv_40440_kghw	BV0G02580	1.65521	No description available.	889.906	0.304017	5.44446	9.03734e-09	2.05698e-06
Bv7_157960_wiwi	BV7G11430	1.65416	Putative disease resistance protein RGA3	85.0106	0.422107	3.91882	3.51559e-05	0.00317386
Bv_85470_jgya	BV0G00380	1.6507	Putative disease resistance protein RGA3	44.5947	0.488728	3.37754	0.000362789	0.0213005
Bv_14410_zriw	BV0G07870	1.64046	Phytol kinase 1, chloroplastic	44.7997	0.489582	3.35074	0.000403974	0.0230732
Bv4u_091630_hrge	BV0G42590	1.63579	No description available.	37.5475	0.503247	3.25046	0.000600014	0.0317837
Bv1u_021580_zsda	BV0G65220	1.63023	Chalcone synthase	89.2294	0.417272	3.90689	3.71353e-05	0.00331689
Bv_49330_wnai	BV0G68320	1.61247	No description available.	66.4208	0.500778	3.21993	0.000675406	0.0348966
Bv2_026820_pxru	BV2G06630	1.60649	Endo-1,3(4)-beta-glucanase 1	83.4383	0.432472	3.71467	8.79301e-05	0.00692911
Bv6_151670_odax	BV6G01190	1.58555	Glycine-rich protein	301.398	0.416415	3.80761	5.82464e-05	0.00493977
Bv9_220580_mazm	BV9G02740	1.57059	Cis-trans isomerase	1983.02	0.272789	5.75754	1.2139e-09	3.18496e-07
Bv8_198170_maux	BV8G02110	1.56451	No description available.	96.4427	0.450115	3.47581	0.000243015	0.0157556
Bv1_007730_kufs	BV1G09230	1.54274	Cytosolic sulfotransferase	43.4797	0.478512	3.22403	0.000664799	0.0345613
Bv8_184300_cgpy	BV8G11120	1.50679	No description available.	1186.22	0.365203	4.1259	1.32562e-05	0.00144544
Bv4_080870_nfuy	BV4G03190	1.49804	Probable exonuclease mut-7 homolog	101.645	0.429138	3.49082	0.000228381	0.0152181
Bv4_072910_jykj	BV4G12940	1.49238	No description available.	100.63	0.396019	3.76847	6.93573e-05	0.00565363
Bv_42020_fuah	BV0G10880	1.48359	No description available.	108.347	0.435854	3.40388	0.000326175	0.0201365
Bv6_153810_afou	BV6G03130	1.46407	No description available.	305.378	0.420728	3.47986	0.000238982	0.0156757
Bv1_002120_mede	BV1G04110	1.46354	Tricetin 3',4',5'-O-trimethyltransferase	96.4441	0.430703	3.39803	0.000333999	0.0203207
Bv4_089060_nqrt	BV4G02150	1.44977	No description available.	70.5649	0.436144	3.32406	0.000449277	0.0252316
Bv_10050_oqmo	BV0G39850	1.4491	Like protein subfamily 3 member 3	886.824	0.35402	4.09327	1.55055e-05	0.0016584
Bv9_224050_dfdu	BV9G13880	1.44621	O-acyltransferase WSD1	70.6769	0.431942	3.34817	0.000408148	0.0232326
Bv9_220720_hxey	BV9G02860	1.44265	No description available.	344.121	0.340907	4.23181	7.90858e-06	0.000952706
Bv6_152260_miai	BV6G01690	1.42473	No description available.	895.817	0.282785	5.0382	1.04351e-07	1.92556e-05
Bv7_178320_jsio	BV7G07610	1.39089	B binding protein of LHCII type I, chloroplastic	114.29	0.39941	3.48235	0.000236532	0.0155759
Bv5_096080_ujhx	BV5G08120	1.38518	Probable rhamnose biosynthetic enzyme 1	350.458	0.366314	3.7814	6.54814e-05	0.00544338
Bv9_220330_towm	BV9G02520	1.38015	Cold shock	108.257	0.41864	3.29674	0.000500541	0.0276483
Bv9_219510_ztxf	BV9G01860	1.37822	No description available.	134.064	0.382297	3.6051	0.000141226	0.0103107
Bv4_073280_xcti	BV4G13280	1.37772	No description available.	194.076	0.381118	3.61494	0.000135414	0.0100171
Bv9_219340_ucra	BV9G01690	1.35944	Mitochondrial protein import protein ZIM17	182.367	0.350945	3.87364	4.32268e-05	0.00374157
Bv_55890_ikos	BV0G02070	1.31776	No description available.	167.577	0.360972	3.65059	0.000116187	0.00876534
Bv2_031720_mpjm	BV2G11240	1.31484	No description available.	113.295	0.400052	3.28667	0.000520791	0.0283932
Bv7_162860_cfhs	BV7G17020	1.30782	Soluble inorganic pyrophosphatase	429.893	0.30911	4.23093	7.943e-06	0.000952706
Bv_38230_xszx	BV0G74030	1.27462	Ubiquitin ligase BIG BROTHER-related	141.761	0.387384	3.29032	0.000513356	0.0280791
Bv9_220450_txhm	BV9G02610	1.27406	Dirigent protein 23	205.817	0.366505	3.47623	0.000242589	0.0157556
Bv5_114090_amss	BV5G01730	1.25674	Defensin-like protein P322	180.118	0.389198	3.22906	0.00065199	0.0340007
Bv9_221620_prze	BV9G03660	1.2501	Dicarboxylate transporter 2.2, chloroplastic	167.795	0.371297	3.36685	0.000378721	0.0219292
Bv4_078270_pcro	BV4G07260	1.24634	No description available.	144.576	0.369159	3.37616	0.000364808	0.0213444
Bv_28290_mcum	BV0G45270	1.2416	No description available.	564.196	0.30318	4.09525	1.53588e-05	0.00165324
Bv8_197080_yast	BV8G16420	1.24121	Cannabidiolic acid synthase-like 2	487.566	0.351339	3.5328	0.00019172	0.0134702
Bv5_093060_fyer	BV5G16770	1.2288	No description available.	321.749	0.382998	3.20838	0.000706137	0.0362613
Bv2_044790_pyot	BV2G11880	1.22141	Chalcone synthase	330.555	0.357902	3.4127	0.000314698	0.0195719
Bv7_160740_ieho	BV7G19080	1.20669	No description available.	433.697	0.377806	3.19395	0.000746396	0.0379802
Bv7_174640_crkr	BV7G04110	1.18957	No description available.	236.219	0.37877	3.14061	0.000914368	0.0452922
Bv7_167220_giri	BV7G17750	1.18355	Glutathione transferase GST 23	436.031	0.374983	3.15627	0.000861742	0.0429388
Bv_04900_oeyo	BV0G16530	1.18267	No description available.	128.841	0.378573	3.12403	0.000973318	0.0474528
Bv8_200850_kwiu	BV8G04550	1.17516	BRASSINOSTEROID INSENSITIVE 1-associated receptor kinase 1	224.105	0.357055	3.29127	0.000511438	0.0280791
Bv_06870_jhug	BV0G54120	1.16954	Putative eukaryotic translation initiation factor 2 subunit 3-like protein	135.958	0.368838	3.17087	0.00081522	0.0411086
Bv8_197520_mtak	BV8G01560	1.15572	Protein ClpB	279.807	0.324421	3.5624	0.000169283	0.0120962
Bv1_006220_mxyn	BV1G07860	1.10893	No description available.	1918.38	0.317088	3.49724	0.000222372	0.0149405
Bv4_077530_inkz	BV4G06580	1.08076	No description available.	316.386	0.346903	3.11545	0.0010052	0.0482492
Bv_32090_wiim	BV0G22320	1.05384	No description available.	1527.9	0.317123	3.32313	0.000450934	0.0252403
Bv8_184160_dgmr	BV8G10990	1.0418	Amorpha-4,11-diene 12-monooxygenase	1796.82	0.292716	3.55907	0.000171678	0.0122153
Bv9_208200_xrdc	BV9G05270	1.00717	No description available.	837.992	0.302023	3.33473	0.000430618	0.0243466
Bv8_198200_qhjs	BV8G02140	0.97885	Galactinol--sucrose galactosyltransferase	1360.48	0.313374	3.12359	0.000974941	0.0474528
Bv7_156460_rfww	BV7G10090	0.95567	Probable serine/threonine-protein kinase WNK5	514.871	0.300532	3.17992	0.000787536	0.0399526
Bv7_177700_ipgp	BV7G07010	0.92371	Histone H2B	1388.48	0.273108	3.38221	0.000356032	0.0211254
Bv1_013370_gqya	BV1G12970	0.913003	Abscisic stress-ripening protein	1706.69	0.280708	3.25251	0.000595258	0.0316316
Bv_56580_nmyg	BV0G00150	-0.825476	No description available.	4963.15	0.2636	-3.13155	0.000946164	0.0464561
Bv5_094770_snms	BV5G06950	-0.901787	Blight resistance protein homolog	4533.31	0.265104	-3.40163	0.000329158	0.0202068
Bv_08680_sfoa	BV0G41880	-0.970345	Heavy metal-associated isoprenylated plant protein 26	1425.97	0.281606	-3.44575	0.000274998	0.01736
Bv3_050250_aiph	BV3G10130	-1.00317	Bark storage protein A	1276.8	0.316677	-3.1678	0.000824777	0.0413423
Bv3_067580_doxn	BV3G10690	-1.01062	Brassinosteroid-regulated protein BRU1	857.605	0.300858	-3.35912	0.000390644	0.0225419
Bv9_228910_cfgq	BV9G18450	-1.06285	Basic form of pathogenesis-related protein 1	433.367	0.314524	-3.37924	0.000360322	0.0213005
Bv2_031680_jgfu	BV2G11200	-1.07917	Flotillin-like protein	292.352	0.325015	-3.32038	0.00045589	0.0253487
Bv9_223860_hmzq	BV9G13720	-1.08821	No description available.	610.123	0.344929	-3.15487	0.000866319	0.0430391
Bv_54580_nwcf	BV0G12220	-1.09678	No description available.	10763.5	0.315276	-3.4788	0.000240027	0.015683
Bv3_053310_xtre	BV3G02860	-1.13641	Acidic endochitinase	296.502	0.338662	-3.35558	0.000396224	0.0227078
Bv4_074390_ctkt	BV4G14300	-1.13708	No description available.	424.143	0.352109	-3.22936	0.000651239	0.0340007
Bv8_198270_nked	BV8G02170	-1.13762	Calmodulin-5/6/7/8	2548.06	0.291743	-3.89938	3.84357e-05	0.00341488
Bv3_067210_qfsx	BV3G00940	-1.15171	No description available.	1068.45	0.316263	-3.64163	0.000120759	0.00905264
Bv5_104900_zayc	BV5G19710	-1.17076	7S globulin 2	3087.2	0.283303	-4.13255	1.28377e-05	0.0014104
Bv8_199510_fnni	BV8G03310	-1.17188	No description available.	249.718	0.331442	-3.53571	0.000189399	0.013363
Bv2_042260_xrpk	BV2G02260	-1.17572	Protein GOS9	1502.25	0.296635	-3.96352	2.85918e-05	0.00268219
Bv4_077860_xrce	BV4G06890	-1.17719	Lignin-forming anionic peroxidase	123.194	0.378933	-3.10659	0.00103912	0.0495708
Bv_51750_ryiq	BV0G58600	-1.1983	No description available.	399.103	0.326159	-3.67397	0.000105008	0.00801497
Bv3_054190_mwry	BV3G03660	-1.19865	No description available.	2686.52	0.354875	-3.37768	0.000362585	0.0213005
Bv8_189030_wzfe	BV8G13250	-1.2061	No description available.	222.699	0.356019	-3.38775	0.00034817	0.0208059
Bv_02520_dtkw	BV0G75740	-1.2265	Obtusifoliol 14-alpha demethylase	384.88	0.338468	-3.62367	0.000130448	0.00969238
Bv4_072660_sdhp	BV4G12700	-1.241	Mechanosensitive ion channel protein	386.015	0.319045	-3.88973	4.01691e-05	0.00353152
Bv8u_204560_xssm	BV0G14170	-1.24465	No description available.	631.112	0.294352	-4.22843	8.04144e-06	0.000957672
Bv_53070_acgk	BV0G27990	-1.24724	Gulonolactone oxidase	869.418	0.326508	-3.81995	5.51097e-05	0.00472144
Bv4_074420_juow	BV4G14320	-1.25533	No description available.	243.793	0.400569	-3.13388	0.000937886	0.0461847
Bv2_030570_khzw	BV2G10170	-1.2573	Probable peptide/nitrate transporter At2g40460	131.13	0.377176	-3.33344	0.00043283	0.0243896
Bv3_065690_oydq	BV3G13340	-1.26199	DIMBOA UDP-glucosyltransferase BX9	208.333	0.371041	-3.40121	0.000329721	0.0202068
Bv5_101330_sssk	BV5G04510	-1.2663	No description available.	967.667	0.389044	-3.25489	0.000589747	0.0314382
Bv_78210_yxjq	BV0G00050	-1.27337	No description available.	4971.94	0.317328	-4.0128	2.27101e-05	0.00226993
Bv9_206780_cuiz	BV9G11390	-1.28531	Inactivating protein PD	1379.54	0.370101	-3.47286	0.000245989	0.0158262
Bv5_104930_tgax	BV5G19740	-1.2897	Keto reductase family 4 member	435.424	0.309111	-4.1723	1.05874e-05	0.00119295
Bv1_000290_gyhc	BV1G02360	-1.29475	No description available.	477.218	0.375202	-3.45082	0.000269346	0.0170674
Bv1_007350_kwaq	BV1G08860	-1.30499	Putative disease resistance RPP13-like protein 1	233.79	0.346143	-3.77009	6.88578e-05	0.00564029
Bv5_114610_kxnj	BV5G02150	-1.30546	Trypsin inhibitor	296.038	0.397687	-3.28262	0.000529132	0.0287546
Bv_09980_mynf	BV0G39800	-1.30676	Artemisinic aldehyde Delta(11(13)) reductase	264.581	0.374847	-3.48611	0.000232879	0.0153957
Bv3u_070870_fdhu	BV0G58400	-1.32234	Probable serine/threonine-protein kinase	307.489	0.325854	-4.05806	1.83386e-05	0.00191269
Bv4_082910_zmhx	BV4G05390	-1.32477	No description available.	1556.97	0.386885	-3.42419	0.000300323	0.0188173
Bv3u_068630_kgno	BV0G31090	-1.34586	No description available.	74.1377	0.431107	-3.12187	0.000981253	0.047622
Bv1_001050_jkmf	BV1G03070	-1.35166	Mu-theraphotoxin-Hhn2a	350.416	0.383226	-3.52706	0.000196383	0.0137403
Bv1_011340_rqhx	BV1G00220	-1.36448	like protein subfamily 1 member	97.3417	0.40205	-3.39381	0.00033975	0.020407
Bv9_206070_oifo	BV9G10770	-1.37528	Probable tuliposide A-converting enzyme b6, amyloplastic	1062.72	0.338026	-4.06857	1.74452e-05	0.00184239
Bv6_150840_nzqf	BV6G12360	-1.3982	Glyceraldehyde 3-phosphate dehydrogenase	631.652	0.352277	-3.96904	2.78674e-05	0.00265141
Bv7_179180_ffmt	BV7G08440	-1.39856	No description available.	201.177	0.342597	-4.08222	1.63461e-05	0.00173724
Bv9_227660_hrwx	BV9G17340	-1.41711	Probable galactose-1-phosphate uridyltransferase	62.3574	0.456442	-3.10468	0.00104656	0.0497843
Bv_32070_xpse	BV0G22300	-1.41971	No description available.	67.2956	0.437434	-3.24553	0.000611626	0.0321957
Bv4_088470_ywut	BV4G01640	-1.4315	Trypsin inhibitor heavy chain H3	439.346	0.319691	-4.47777	2.27515e-06	0.000323766
Bv6_128350_ktfi	BV6G18400	-1.43656	Probable peptide/nitrate transporter	83.5264	0.422539	-3.39983	0.000331565	0.0202459
Bv5_097150_wnsu	BV5G09050	-1.44108	UDP-glycosyltransferase	145.24	0.365257	-3.94539	3.10989e-05	0.00286616
Bv2_035160_wcui	BV2G02780	-1.45041	No description available.	106.491	0.414738	-3.49718	0.000222435	0.0149405
Bv7_177480_nend	BV7G06790	-1.45386	Protein DnaK	1508.97	0.288133	-5.0458	9.98521e-08	1.86302e-05
Bv_33470_gcqz	BV0G71460	-1.45637	Responsive transcription factor RAP2-3	1685.79	0.281417	-5.17513	4.66745e-08	9.44287e-06
Bv_22860_zcnc	BV0G03620	-1.47108	No description available.	64.3084	0.45684	-3.22012	0.00067491	0.0348966
Bv5_101980_emdw	BV5G04970	-1.49222	kaurenoic acid oxidase 1	73.5289	0.444571	-3.35654	0.000394715	0.0226988
Bv4_089580_sqsp	BV4G02640	-1.49265	BRASSINOSTEROID INSENSITIVE 1-associated receptor kinase 1	67.6879	0.438003	-3.40786	0.000320952	0.0198872
Bv_06490_cgoi	BV0G17830	-1.50305	Kunitz-type trypsin inhibitor-like	3261.9	0.280321	-5.3619	1.50747e-08	3.33071e-06
Bv6_126920_kxzm	BV6G17060	-1.51644	Protein GOS9	337.871	0.332568	-4.55978	1.48018e-06	0.000221921
Bv2_035340_cktq	BV2G02930	-1.52115	Taxadien-5-alpha-ol O-acetyltransferase	49.8426	0.470927	-3.23012	0.000649303	0.0340007
Bv4_088580_ugko	BV4G01730	-1.5592	Repeat, PH and SEC7 domain containing protein secG	64.2701	0.461961	-3.37517	0.000366267	0.0213554
Bv_34190_idgq	BV0G00630	-1.57458	No description available.	138.095	0.392117	-4.0156	2.24137e-05	0.00225372
Bv7_156110_jeqj	BV7G09760	-1.58073	No description available.	69.4453	0.437801	-3.61062	0.000137939	0.0101591
Bv4_087630_yjkq	BV4G00950	-1.60021	GDP-L-galactose phosphorylase 2	139.399	0.439697	-3.63935	0.000121953	0.00910147
Bv9_211860_kniq	BV9G05930	-1.61287	Transcription factor	43.348	0.487332	-3.3096	0.000475775	0.026367
Bv9_230380_xpgi	BV9G19820	-1.6129	Na(+)/H(+) antiporter NhaD	70.4918	0.434311	-3.7137	8.83058e-05	0.00692911
Bv7_157040_rssd	BV7G10610	-1.63603	No description available.	349.003	0.320382	-5.10651	7.00314e-08	1.3701e-05
Bv3u_069630_twjk	BV0G43150	-1.66745	Splicing factor 3B subunit 3	36.1667	0.524692	-3.17795	0.000793484	0.0401331
Bv3_050730_iyqy	BV3G10610	-1.68489	Inactive disease susceptibility protein LOV1	69.756	0.433637	-3.88548	4.09575e-05	0.00358208
Bv_42720_zhrh	BV0G67190	-1.69087	No description available.	24.3142	0.535643	-3.15672	0.000860255	0.0429388
Bv3_057780_kisy	BV3G06930	-1.69472	No description available.	129.408	0.396747	-4.27153	6.49565e-06	0.000813993
Bv9_230320_etrq	BV9G19760	-1.69702	No description available.	401.09	0.333386	-5.09025	7.70418e-08	1.48699e-05
Bv8_198530_xdfh	BV8G02410	-1.70526	Blue copper protein	266.157	0.378114	-4.50992	1.92397e-06	0.000278512
Bv3_053770_cxup	BV3G03270	-1.70732	WRKY transcription factor 27	224.951	0.361576	-4.7219	6.19478e-07	9.81346e-05
Bv_53410_xhmi	BV0G56420	-1.71846	Protein phosphatase 6 regulatory ankyrin repeat subunit	14.7029	0.547519	-3.13864	0.000921184	0.0454957
Bv4_080800_cxgd	BV4G03140	-1.73862	Tip elongation aberrant protein 1	47.3296	0.49429	-3.5174	0.000204475	0.0139575
Bv8_197380_ndzm	BV8G01420	-1.75701	No description available.	202.738	0.36081	-4.86962	2.73278e-07	4.63524e-05
Bv7_161620_fetf	BV7G13510	-1.78057	Pentatricopeptide repeat-containing protein	16.2282	0.546946	-3.25547	0.000588425	0.0314382
Bv7_159290_ewpg	BV7G12520	-1.78609	No description available.	17937.9	0.296712	-6.01961	2.08321e-10	6.6038e-08
Bv4_076370_hazh	BV4G09820	-1.80062	Uncharacterized 104.1 kDa protein in hypE 3'region	10.5129	0.538714	-3.34245	0.000417571	0.0236887
Bv3_065400_mtwe	BV3G13080	-1.83181	Serine carboxypeptidase	29.3812	0.52781	-3.47058	0.000248312	0.0159147
Bv4_071640_oznj	BV4G11750	-1.83451	Transmembrane protein 45B	62.5438	0.445216	-4.12049	1.3606e-05	0.00147402
Bv_36670_qsqf	BV0G57360	-1.84764	No description available.	11.9141	0.544478	-3.39342	0.000340278	0.020407
Bv_78700_gezd	BV0G36520	-1.85765	No description available.	18.8967	0.547134	-3.39524	0.000337785	0.0204032
Bv9_206760_padn	BV9G11380	-1.86342	Antiviral protein I	201.174	0.411196	-4.5317	1.7163e-06	0.000255046
Bv1_012330_pngd	BV1G12350	-1.907	Putative nuclease HARBI1	110.332	0.396221	-4.81296	3.75096e-07	6.29861e-05
Bv_51640_kcxs	BV0G22130	-1.93455	No description available.	21.3437	0.540174	-3.58135	0.000156239	0.0113085
Bv2_035320_uwcq	BV2G02910	-1.96671	Amorpha-4,11-diene 12-monooxygenase	311.398	0.335689	-5.85872	6.20164e-10	1.76505e-07
Bv1_007540_qomq	BV1G09040	-1.99784	Polymerase I subunit RPA1	57.5628	0.478987	-4.17096	1.06564e-05	0.00119295
Bv1_005840_tegu	BV1G07510	-2.0217	Flavanone 7-O-glucoside 2''-O-beta-L-rhamnosyltransferase	71.4079	0.472906	-4.27506	6.38262e-06	0.000805842
Bv4_089410_torx	BV4G02480	-2.0346	BRASSINOSTEROID INSENSITIVE 1-associated receptor kinase 1	65.8366	0.456785	-4.45416	2.57136e-06	0.000359819
Bv8_196560_jzco	BV8G15950	-2.04248	Auxin-binding protein ABP19b	44.4608	0.486477	-4.1985	9.31539e-06	0.00108507
Bv7_156750_ydsn	BV7G10320	-2.05175	Lignin-forming anionic peroxidase	681.855	0.312903	-6.55713	4.43579e-12	1.77347e-09
Bv6_133350_gsqw	BV6G14350	-2.10664	No description available.	1555.13	0.54297	-3.87985	4.20228e-05	0.0036562
Bv3_051350_patc	BV3G16940	-2.14104	Lignin-forming anionic peroxidase	45.5097	0.507714	-4.21703	8.50587e-06	0.00100585
Bv6_128520_fjco	BV6G06620	-2.14699	No description available.	24.0258	0.533652	-4.02319	2.16265e-05	0.00220092
Bv3_051360_dqwn	BV3G16950	-2.18605	Lignin-forming anionic peroxidase	21.0896	0.545938	-4.0042	2.36455e-05	0.00233562
Bv4_087010_rpxc	BV4G00360	-2.18787	Disease resistance protein At1g12290	15.5116	0.547559	-3.99568	2.46096e-05	0.00240258
Bv7_156130_ettp	BV7G09780	-2.2055	DNA topoisomerase 2	14.1193	0.546504	-4.03566	2.03915e-05	0.0021007
Bv_02430_tdcc	BV0G75650	-2.24173	No description available.	160.965	0.375686	-5.96702	2.98489e-10	8.9504e-08
Bv_86740_wezx	BV0G09500	-2.28009	No description available.	20.3203	0.546576	-4.17158	1.06243e-05	0.00119295
Bv4_088800_ckme	BV4G01900	-2.29066	No description available.	263.913	0.39123	-5.85502	6.35686e-10	1.77891e-07
Bv3_064240_naqo	BV3G12080	-2.29395	60S ribosomal protein L26	45.0921	0.517459	-4.43311	2.86647e-06	0.000385071
Bv7u_182920_ytue	BV0G46900	-2.31898	Uridylyltransferase/uridylyl-removing enzyme	118.921	0.388502	-5.96903	2.94434e-10	8.9504e-08
Bv_53810_pjyo	BV0G48500	-2.3586	No description available.	16.3376	0.547392	-4.30879	5.39229e-06	0.000691201
Bv5_118870_tmyg	BV5G13300	-2.3688	Wound-induced proteinase inhibitor 1	6308.13	0.376934	-6.28439	3.25358e-11	1.21409e-08
Bv9_212660_goyq	BV9G11850	-2.4863	Ribonucleoprotein A1, A2/B1 homolog	36.3198	0.531319	-4.67949	7.80115e-07	0.000121293
Bv_06530_ieoe	BV0G17860	-2.53735	Trypsin inhibitor DE-3	503.812	0.31153	-8.14481	2.22045e-16	1.38095e-13
Bv3_050240_iiws	BV3G10120	-2.53889	Putative pectate lyase 11	34.7017	0.518067	-4.90069	2.29376e-07	3.95546e-05
Bv_06470_efpt	BV0G17820	-2.56263	Kunitz-type trypsin inhibitor-like	163.001	0.367258	-6.97772	1.74971e-13	8.39462e-11
Bv_06580_frjx	BV0G17900	-2.68432	Trypsin inhibitor 1B	1395.96	0.326987	-8.20926	2.22045e-16	1.38095e-13
Bv6_150330_eimp	BV6G11890	-2.84567	No description available.	26.3666	0.537576	-5.29352	2.29006e-08	4.7475e-06
Bv7_156140_ziqc	BV7G09790	-3.02515	No description available.	25.8663	0.543098	-5.57016	4.0882e-09	1.00955e-06
Bv4_082540_wnhm	BV4G05150	-3.61422	Uncharacterized N-acetyltransferase p20	51.0174	0.500322	-7.22378	2.42029e-14	1.27005e-11
Bv4_076380_zgwn	BV4G09830	-3.637	Unc-45 homolog A	51.8154	0.500995	-7.25956	1.79856e-14	1.00671e-11
Bv9_221430_xwgq	BV9G03490	-3.74658	No description available.	97.0818	0.47426	-7.89984	2.22045e-16	1.38095e-13
Bv7_167250_xizh	BV7G17770	-3.9087	No description available.	43.2907	0.523283	-7.46956	3.10862e-15	1.8e-12
Bv_85420_tidh	BV0G71690	-4.1976	No description available.	135.338	0.447226	-9.38587	2.22045e-16	1.38095e-13
Bv8_197640_qcgw	BV8G01670	-4.20612	No description available.	335.664	0.389106	-10.8097	2.22045e-16	1.38095e-13
Bv4_087090_nieh	BV4G00430	-4.31844	Disease resistance protein	130.711	0.432094	-9.99421	2.22045e-16	1.38095e-13
Bv8_193430_qszq	BV8G00700	-4.37502	No description available.	296.316	0.439413	-9.95649	2.22045e-16	1.38095e-13
Bv7_156170_mmtx	BV7G09820	-4.41626	No description available.	66.3807	0.511445	-8.63487	2.22045e-16	1.38095e-13
Bv4_087020_xqnm	BV4G00370	-4.80687	No description available.	79.4199	0.497719	-9.6578	2.22045e-16	1.38095e-13
Bv_11300_uaax	BV0G49620	-4.83787	No description available.	130.582	0.500897	-9.65841	2.22045e-16	1.38095e-13
Bv4_086910_oyrg	BV4G00310	-4.90225	Disease resistance protein	373.403	0.355715	-13.7814	2.22045e-16	1.38095e-13
Bv4_087030_hdaa	BV4G00380	-5.39143	Disease resistance protein	424.889	0.370507	-14.5515	2.22045e-16	1.38095e-13
Bv7_168050_kxrp	BV7G01170	-6.14885	No description available.	323.372	0.417385	-14.7318	2.22045e-16	1.38095e-13

## Sheet: siggenes-UnR vs UnS-10dai
Gene name	Gene ID in PLAZA 3.0	log2FoldChange	Gene description	baseMean	lfcSE	stat	pvalue	padj
Bv_49330_wnai	BV0G68320	4.95377	No description available.	105.566	0.441185	11.2283	2.22045e-16	1.14443e-13
Bv4_073730_ppqq	BV4G13670	3.56462	Citrate synthase, mitochondrial	76.8146	0.427511	8.33807	2.22045e-16	1.14443e-13
Bv_40540_jgyt	BV0G44790	3.53259	No description available.	102.369	0.402118	8.78495	2.22045e-16	1.14443e-13
Bv_80370_ydqd	BV0G05520	3.18142	No description available.	50.3722	0.462663	6.87633	4.78795e-12	1.57935e-09
Bv_21840_zgho	BV0G55190	3.17678	Methyltransferase	96.9962	0.401311	7.91601	1.77636e-15	8.3707e-13
Bv9_230640_yngp	BV9G20050	3.02106	No description available.	28.3837	0.488045	6.19013	4.90875e-10	1.19059e-07
Bv5u_121970_immj	BV0G76100	2.79212	No description available.	38.3092	0.466533	5.98484	1.79167e-09	3.74051e-07
Bv9_228980_ruuh	BV9G18520	2.74494	No description available.	41.9254	0.466933	5.87866	3.44347e-09	6.92599e-07
Bv9_219810_qddk	BV9G02100	2.662	No description available.	83.0391	0.412019	6.46086	8.35194e-11	2.37498e-08
Bv8_202070_xfio	BV8G05670	2.66099	No description available.	57.3379	0.443271	6.00307	1.59982e-09	3.47181e-07
Bv6_151690_erdc	BV6G01210	2.48857	No description available.	64.2816	0.464743	5.35472	7.35464e-08	1.16635e-05
Bv_06550_muoq	BV0G17880	2.3572	No description available.	642.417	0.301505	7.8181	3.9968e-15	1.7816e-12
Bv_38100_qogx	BV0G29170	2.34583	Prolylendopeptidase	259.813	0.326638	7.18174	5.24913e-13	1.96759e-10
Bv1u_022310_dhrd	BV0G65880	2.29861	No description available.	91.9806	0.435264	5.28097	1.10743e-07	1.66044e-05
Bv3_066450_dhqp	BV3G00260	2.21827	Amylase/subtilisin inhibitor	296.741	0.326952	6.78469	9.1287e-12	2.89538e-09
Bv1_002120_mede	BV1G04110	2.19791	Tricetin 3',4',5'-O-trimethyltransferase	82.763	0.385689	5.69866	1.01627e-08	1.9047e-06
Bv3_058400_cufc	BV3G07430	2.17988	Cytosolic sulfotransferase	29.935	0.473582	4.60296	3.71622e-06	0.000387922
Bv1_007760_tpnf	BV1G09240	2.16866	Cytosolic sulfotransferase	25.5292	0.48873	4.43733	8.18938e-06	0.000767429
Bv9_215430_gwdj	BV9G00320	2.16021	Galactono-1,4-lactone dehydrogenase, mitochondrial	144.881	0.337763	6.39563	1.2882e-10	3.54106e-08
Bv2_027430_cint	BV2G07200	2.15552	LOB domain-containing protein 41	431.983	0.345562	6.23773	3.61412e-10	9.17041e-08
Bv_13850_neac	BV0G24110	2.13758	Probable nucleoredoxin 1-1	190.874	0.316716	6.74919	1.16944e-11	3.57178e-09
Bv1_006390_daft	BV1G08030	2.13611	KDEL motif-containing protein 1	16.8459	0.493408	4.3293	1.35157e-05	0.00119846
Bv_06500_pdgi	BV0G17840	2.13158	Trypsin inhibitor DE-3	1164.56	0.258018	8.26135	2.22045e-16	1.14443e-13
Bv_45240_cfya	BV0G19680	2.09286	No description available.	16.617	0.493269	4.24283	2.00193e-05	0.00166757
Bv_88400_cqsr	BV0G02790	2.08128	No description available.	67.9051	0.425997	4.88566	9.0702e-07	0.000114195
Bv9_213850_ateg	BV9G05490	2.07072	Beta-(1--2)glucan export ATP-binding/permease protein NdvA	27.0583	0.481379	4.30164	1.53377e-05	0.00135275
Bv7_156790_ozmt	BV7G10360	2.06928	Lignin-forming anionic peroxidase	30.6778	0.470599	4.39712	9.88146e-06	0.000900414
Bv9_226720_qqki	BV9G16410	2.05558	No description available.	999.783	0.483313	4.25309	1.91148e-05	0.00160633
Bv7_164680_rxhq	BV7G13070	2.05186	Magnesium/proton exchanger	60.5682	0.423787	4.84173	1.13501e-06	0.000140689
Bv_27230_dsst	BV0G62720	2.04492	Caffeoyl-CoA O-methyltransferase	958.001	0.330645	6.18464	5.08452e-10	1.21535e-07
Bv2_026790_fqzn	BV2G06600	2.04037	No description available.	110.094	0.367559	5.55113	2.4092e-08	4.27257e-06
Bv4_073850_kzht	BV4G13790	1.94523	Probable E3 ubiquitin-protein ligase makorin-2	485.243	0.271318	7.16957	5.74207e-13	2.10453e-10
Bv_55890_ikos	BV0G02070	1.90245	No description available.	299.332	0.340503	5.58716	1.95517e-08	3.50507e-06
Bv1_011750_ynrz	BV1G11910	1.88813	Duffy receptor beta form	18.3307	0.492815	3.83131	0.00011762	0.00760749
Bv4_080690_pijg	BV4G03040	1.87636	No description available.	23.1353	0.489379	3.83417	0.000116246	0.00754823
Bv5_114110_eato	BV5G01750	1.85979	Defensin-like protein P322	1509.81	0.274997	6.76297	1.06244e-11	3.30619e-09
Bv6_144070_ztqj	BV6G25150	1.85837	No description available.	20.2607	0.489966	3.79286	0.000137634	0.00853381
Bv6_144610_xctm	BV6G21930	1.84925	22.7 kDa class IV heat shock protein	291.83	0.281363	6.57248	3.93998e-11	1.16039e-08
Bv_42020_fuah	BV0G10880	1.84797	Lignin-forming anionic peroxidase	107.254	0.358102	5.16047	2.1367e-07	3.09128e-05
Bv2_026820_pxru	BV2G06630	1.83749	Endo-1,3(4)-beta-glucanase 1	95.0582	0.366763	5.01002	4.75836e-07	6.1795e-05
Bv8_199620_oswd	BV8G03420	1.8201	No description available.	35.8315	0.456275	3.98903	6.08304e-05	0.00432447
Bv1u_021580_zsda	BV0G65220	1.80817	Chalcone synthase	119.873	0.377257	4.79294	1.45282e-06	0.000173634
Bv5_095430_ajpa	BV5G07520	1.80013	Probable purine permease 4	21.4561	0.489967	3.67398	0.000221718	0.0125663
Bv_09550_kuuy	BV0G11920	1.79744	No description available.	18.5618	0.492517	3.6495	0.000244183	0.0136519
Bv8_190400_jzap	BV8G00110	1.79699	NEDD8-specific protease 1	20.0419	0.493046	3.64467	0.00024886	0.0138197
Bv1_009380_agmt	BV1G10640	1.78745	DIMBOA UDP-glucosyltransferase BX9	51.1138	0.428097	4.17533	2.70683e-05	0.00212589
Bv5_118990_fxur	BV5G13410	1.75024	No description available.	215.831	0.328697	5.32478	8.68952e-08	1.35204e-05
Bv2_028920_aiwq	BV2G08600	1.73161	Anther-specific proline-rich protein APG	19.8302	0.492514	3.51585	0.000409402	0.0204614
Bv_23400_ngam	BV0G13450	1.73119	No description available.	205.628	0.36619	4.72755	2.01523e-06	0.000232428
Bv_73650_jgka	BV0G56440	1.72047	No description available.	111.219	0.383002	4.49207	6.32588e-06	0.000606586
Bv7_170650_zgcs	BV7G14690	1.70715	No description available.	54.0233	0.480622	3.55196	0.000356642	0.0182674
Bv4_087180_xput	BV4G00510	1.70634	Pentatricopeptide repeat-containing protein	29.7157	0.475559	3.58808	0.000310295	0.0165087
Bv9_217770_cqpp	BV9G00550	1.70581	No description available.	12.2907	0.488691	3.49058	0.000450567	0.0223202
Bv5_119880_kfhr	BV5G14890	1.69842	No description available.	100.214	0.364953	4.65381	2.90023e-06	0.000312638
Bv8_202100_kkcn	BV8G05700	1.67333	Profilin-1	34.3608	0.463714	3.60854	0.000286607	0.0154847
Bv4_077260_iome	BV4G06330	1.66624	Glutathione transferase GST 23	77.3647	0.389319	4.27988	1.69329e-05	0.00145456
Bv4_073280_xcti	BV4G13280	1.65494	No description available.	224.517	0.321034	5.15504	2.2002e-07	3.15547e-05
Bv9_220270_nfsx	BV9G02480	1.64257	I reaction center subunit III, chloroplastic	118.523	0.360148	4.56083	4.55494e-06	0.000458077
Bv7_157960_wiwi	BV7G11430	1.63951	Putative disease resistance protein RGA3	116.892	0.371296	4.41564	9.06439e-06	0.000839882
Bv2_044790_pyot	BV2G11880	1.63936	Chalcone synthase	489.834	0.317111	5.16969	2.03296e-07	2.96722e-05
Bv_32090_wiim	BV0G22320	1.63459	No description available.	1498.56	0.240874	6.78606	9.04143e-12	2.89538e-09
Bv1_017240_gwne	BV1G13740	1.63456	No description available.	13.4406	0.48552	3.36662	0.000714514	0.0319362
Bv9_227400_mhoj	BV9G17080	1.62386	transport protein 2	1162.19	0.493425	3.291	0.00093984	0.0391434
Bv9_219800_asqq	BV9G02090	1.60779	Vacuolar iron transporter homolog	341.172	0.272188	5.90693	2.89681e-09	5.97213e-07
Bv8_202130_ccxo	BV8G05730	1.59363	Chitinase-3-like protein 1	156.256	0.352578	4.51995	5.54032e-06	0.000537509
Bv3_051870_hazx	BV3G01490	1.587	Putative disease resistance protein RGA3	59.1794	0.416841	3.80722	0.000129812	0.0081098
Bv7_172530_jtrk	BV7G02190	1.5685	Polyamine oxidase 1	198.737	0.307724	5.09709	3.00183e-07	4.1592e-05
Bv6_124380_mknh	BV6G23170	1.54899	Translocator protein homolog	110.357	0.379375	4.08299	4.06057e-05	0.00303928
Bv7_165400_yfwm	BV7G15700	1.54853	No description available.	32.2114	0.463675	3.33969	0.000788269	0.0344845
Bv6_137330_zpaz	BV6G06010	1.5452	No description available.	107.56	0.39256	3.93621	7.60649e-05	0.00518405
Bv6_151660_oxkc	BV6G01180	1.53137	Protein lifeguard 1	37.1297	0.452681	3.38289	0.000673107	0.0305828
Bv_73820_ryqr	BV0G22150	1.51844	No description available.	1051.71	0.313892	4.83745	1.15999e-06	0.000140689
Bv7_172640_ykhy	BV7G02280	1.51191	No description available.	423.204	0.297397	5.08382	3.2218e-07	4.3915e-05
Bv4_082040_dfem	BV4G04220	1.51103	Putative helicase MOV-10	105.527	0.353927	4.26932	1.77633e-05	0.00151015
Bv4_072300_jfxx	BV4G12350	1.51059	Linoleate 9S-lipoxygenase	782.718	0.317897	4.75182	1.78567e-06	0.000208872
Bv_85470_jgya	BV0G00380	1.44642	Putative disease resistance protein RGA3	55.2406	0.439188	3.2934	0.000931793	0.0390565
Bv9_220580_mazm	BV9G02740	1.44621	Cis-trans isomerase	2073.99	0.234816	6.15893	5.99238e-10	1.41189e-07
Bv9_219100_nykn	BV9G01530	1.4408	F-box protein SKIP23	141.47	0.382519	3.76662	0.000153086	0.0093513
Bv_14410_zriw	BV0G07870	1.4401	Phytol kinase 1, chloroplastic	50.0774	0.427887	3.3656	0.000717175	0.0319686
Bv8_198460_jwkr	BV8G02350	1.43674	Wound-induced proteinase inhibitor 1	2408.23	0.236888	6.06506	1.08561e-09	2.4868e-07
Bv7_158130_kndf	BV7G11560	1.43463	Putative disease resistance protein RGA3	121.759	0.391692	3.66264	0.000231871	0.0130521
Bv2_035610_ytmj	BV2G14320	1.43412	Nitrate transporter 1.3	112.272	0.355912	4.02941	5.11835e-05	0.0036703
Bv1_005110_kqup	BV1G06880	1.41381	Ripening-related protein	1044.85	0.239545	5.90207	2.98442e-09	6.0768e-07
Bv3_050400_gzcg	BV3G10280	1.41363	Xylose-proton symporter-like 3, chloroplastic	150.661	0.391814	3.60792	0.000287294	0.0154847
Bv9u_231320_fwpg	BV0G49230	1.41004	FAR1-RELATED SEQUENCE	65.5093	0.414757	3.39968	0.000632741	0.0292319
Bv9_221450_dupr	BV9G03510	1.40883	Probable nitronate monooxygenase	382.715	0.266603	5.28439	1.08674e-07	1.64436e-05
Bv3_049610_hrwm	BV3G09530	1.40481	Inorganic phosphate transporter 1	242.477	0.333171	4.2165	2.25312e-05	0.00183057
Bv1_002050_xiyt	BV1G04040	1.3942	Tricetin 3',4',5'-O-trimethyltransferase	244.673	0.33175	4.20255	2.39805e-05	0.00192932
Bv7u_181400_timw	BV0G40290	1.38474	Reticulon-like protein B23	73.639	0.408677	3.38835	0.000659714	0.0301403
Bv4_076320_yafk	BV4G09770	1.36903	Box protein PP2-B15	67.7239	0.42096	3.25215	0.0010797	0.0436458
Bv4_078270_pcro	BV4G07260	1.35687	No description available.	197.165	0.305877	4.43602	8.23991e-06	0.000767801
Bv9_218610_duhc	BV9G01130	1.35225	Sodium transporter HKT1	64.1483	0.404992	3.33897	0.000790343	0.0344845
Bv3_049890_cfjn	BV3G09770	1.34758	Flavone 3'-O-methyltransferase 1	492.093	0.26916	5.0066	4.84447e-07	6.24217e-05
Bv6_124190_rumm	BV6G22990	1.33957	No description available.	11960.6	0.211854	6.32309	2.07558e-10	5.43375e-08
Bv5_104330_ehks	BV5G19320	1.33914	No description available.	67.683	0.40085	3.34075	0.000785225	0.0344434
Bv9_219340_ucra	BV9G01690	1.31587	Mitochondrial protein import protein ZIM17	177.83	0.316069	4.16323	2.85592e-05	0.00222182
Bv5_107210_pjep	BV5G21930	1.31418	No description available.	197.449	0.331383	3.96574	6.71516e-05	0.0046676
Bv6_124130_uuaa	BV6G22930	1.31262	Probable (S)-N-methylcoclaurine 3'-hydroxylase isozyme 2	299.972	0.282344	4.64901	2.96914e-06	0.000317987
Bv8_197520_mtak	BV8G01560	1.31167	Protein ClpB	283.743	0.287499	4.56236	4.52162e-06	0.000457515
Bv8u_203900_zxjy	BV0G78440	1.31114	Putative nuclease HARBI1	79.2159	0.398841	3.28736	0.000952188	0.0393937
Bv7u_180390_pmzt	BV0G75030	1.30269	Vegetative incompatibility protein HET-E-1	164.809	0.348066	3.74265	0.00016862	0.0099679
Bv9_224470_jkgn	BV9G14280	1.29985	Transmembrane protein 45B	353.508	0.290609	4.47284	6.9289e-06	0.000660569
Bv3u_069800_hcfe	BV0G52840	1.29559	Probable tuliposide A-converting enzyme b6, amyloplastic	72.8462	0.39876	3.24906	0.00109162	0.0440196
Bv9_220450_txhm	BV9G02610	1.26403	Dirigent protein 23	227.512	0.296383	4.26485	1.8126e-05	0.00153309
Bv5_107720_ydci	BV5G16290	1.24542	Xyloglucan endotransglucosylase/hydrolase	165.121	0.348313	3.57556	0.000325677	0.0171368
Bv_10050_oqmo	BV0G39850	1.23716	Like protein subfamily 3 member 3	4252.18	0.258741	4.78148	1.53911e-06	0.000182622
Bv8_197430_xgnf	BV8G01470	1.23516	Protein ClpB	250.374	0.291239	4.24105	2.01807e-05	0.00167256
Bv6_126060_tkyy	BV6G16200	1.23243	Lignin-forming anionic peroxidase	416.043	0.31438	3.92019	8.13555e-05	0.00552179
Bv7_179580_ecaz	BV7G08820	1.21593	Alcohol-forming fatty acyl-CoA reductase	153.216	0.323651	3.75692	0.000159203	0.00961806
Bv_34160_cfzr	BV0G00610	1.20545	No description available.	233.278	0.337179	3.5751	0.000326256	0.0171368
Bv9_226090_hmin	BV9G15820	1.19378	Peptide deformylase	100.529	0.366605	3.25631	0.00106385	0.0431109
Bv_40660_grar	BV0G67460	1.19158	Acid permease 8	142.954	0.33434	3.56397	0.000340564	0.0176633
Bv_51240_qonx	BV0G41050	1.18839	No description available.	130.937	0.337606	3.52005	0.000402905	0.0202595
Bv4_088360_huwn	BV4G01540	1.18391	Salt stress-induced protein	227.729	0.318148	3.72127	0.000183711	0.0106314
Bv8_198200_qhjs	BV8G02140	1.18177	Galactinol--sucrose galactosyltransferase	1406.59	0.263051	4.49255	6.31152e-06	0.000606586
Bv9_219540_psjj	BV9G01890	1.16945	Annexin A6	315.482	0.275018	4.25226	1.91867e-05	0.00160633
Bv9_221780_srft	BV9G03820	1.1662	Homoserine kinase	189.139	0.338386	3.44637	0.000531979	0.025345
Bv3_058610_ngrs	BV3G07590	1.14711	F-box protein At3g07870	115.74	0.345631	3.31887	0.000850061	0.0363622
Bv8_200040_xhzi	BV8G03820	1.14312	Ferredoxin-1	212.091	0.299283	3.81951	0.00012345	0.00780806
Bv7_170890_idtj	BV7G14900	1.13617	Phospholipase A1-II	232.188	0.293834	3.8667	0.000101657	0.00670651
Bv_38230_xszx	BV0G74030	1.12885	Ubiquitin ligase BIG BROTHER-related	229.855	0.298477	3.78202	0.000143827	0.00888444
Bv5_107740_yqwe	BV5G16310	1.12378	Xyloglucan endotransglucosylase/hydrolase	251.273	0.313085	3.58936	0.000308759	0.0164801
Bv3_067680_cjkz	BV3G10790	1.12108	No description available.	333.591	0.290723	3.85616	0.000106182	0.00694943
Bv7_160940_shcx	BV7G19230	1.12076	Endochitinase A	149.38	0.331571	3.38014	0.000679954	0.030809
Bv9_219510_ztxf	BV9G01860	1.08627	No description available.	235.979	0.325976	3.33237	0.000809499	0.0352271
Bv6_150530_hdke	BV6G12080	1.07206	protein phosphatase 6 regulatory ankyrin repeat subunit	182.437	0.330491	3.24385	0.00111196	0.0444057
Bv3_059230_apop	BV3G08080	1.06974	No description available.	144.533	0.3295	3.24654	0.00110141	0.0442065
Bv_50170_xxtp	BV0G29570	1.06863	Probable salt tolerance-like protein At1g75540	377.223	0.267352	3.9971	5.87754e-05	0.00419646
Bv_33500_yzgj	BV0G47160	1.05579	Coumaroyl-CoA:anthocyanidin 3-O-glucoside-6''-O-coumaroyltransferase	366.136	0.325849	3.24014	0.00112669	0.0447826
Bv9_219610_zuyw	BV9G01960	1.04899	FAD-dependent urate hydroxylase	421.027	0.269304	3.89518	9.03189e-05	0.00600657
Bv7_162860_cfhs	BV7G17020	1.0291	Soluble inorganic pyrophosphatase	394.04	0.264057	3.89728	8.95323e-05	0.00597836
Bv6_135930_rrrh	BV6G04900	1.02909		251.83	0.290518	3.54226	0.000370157	0.0189009
Bv_06870_jhug	BV0G54120	1.01281	Putative eukaryotic translation initiation factor 2 subunit 3-like protein	168.427	0.312213	3.24396	0.00111155	0.0444057
Bv_06520_zcfr	BV0G17850	1.00676	Kunitz-type trypsin inhibitor-like	1929.42	0.244439	4.11866	3.47508e-05	0.00264122
Bv7_174220_pquw	BV7G03720	1.0022	Probable CCR4-associated factor 1 homolog	926.436	0.304445	3.29188	0.000936873	0.0391186
Bv6_126720_gfye	BV6G16860	0.996193	Protein GOS9	477.504	0.281541	3.53836	0.000375718	0.0191257
Bv3_062830_zegi	BV3G16000	0.990391	No description available.	452.333	0.263493	3.75869	0.000158066	0.00961806
Bv8_185190_pxks	BV8G11960	0.97769	No description available.	1293.28	0.251453	3.88816	9.29959e-05	0.00615976
Bv6_140040_anio	BV6G00550	0.977161	Probable tuliposide A-converting enzyme b6, amyloplastic	365.252	0.281723	3.46852	0.000489615	0.0236118
Bv7u_180740_yaxh	BV0G75300	0.976312	Putative peptide/nitrate transporter At3g01350	692.989	0.24954	3.91245	8.40369e-05	0.00568041
Bv9_219670_omfd	BV9G01980	0.968124	Zeaxanthin epoxidase, chloroplastic	1244.35	0.239745	4.03814	4.92994e-05	0.00355383
Bv9_218650_ihpx	BV9G01150	0.967309	LysM domain-containing GPI-anchored protein 2	1695.96	0.271974	3.55663	0.000350313	0.0179991
Bv4_072780_ryfp	BV4G12810	0.964014	Oxo-Delta(4,5)-steroid 5-beta-reductase	723.746	0.263137	3.66355	0.00023104	0.0130498
Bv9_211980_hknj	BV9G06030	0.957379	Inactivating protein PD	2000.4	0.223574	4.28216	1.67584e-05	0.0014471
Bv6_154220_gotm	BV6G03530	0.950197	Thioredoxin H-type	962.175	0.253582	3.7471	0.000165629	0.00989751
Bv8_202050_dtjf	BV8G05650	0.94429	No description available.	2178.86	0.273307	3.45505	0.000514998	0.0246915
Bv8_195230_drte	BV8G14730	0.918451	Amorpha-4,11-diene 12-monooxygenase	339.807	0.271022	3.38884	0.000658542	0.0301403
Bv3_060190_ozwf	BV3G14180	0.908075	No description available.	532.463	0.273182	3.32407	0.000834237	0.0359191
Bv9_229230_shxa	BV9G18760	0.894928	Factor IF-2	347.767	0.267598	3.3443	0.000775156	0.0341835
Bv8_197080_yast	BV8G16420	0.886809	Cannabidiolic acid synthase-like 2	870.512	0.2559	3.46545	0.0004953	0.0238163
Bv5_096080_ujhx	BV5G08120	0.862041	Probable rhamnose biosynthetic enzyme 1	558.032	0.250591	3.44002	0.00054474	0.0258173
Bv6_137720_onpz	BV6G06240	0.860029	No description available.	1486.53	0.233109	3.68939	0.000208588	0.0119453
Bv9_219550_kozu	BV9G01900	0.859617	Annexin A6	420.385	0.259404	3.31382	0.000865727	0.0368001
Bv6_153420_udjq	BV6G02750	0.853901	Endogenous alpha-amylase/subtilisin inhibitor	2524.31	0.239958	3.55854	0.000347745	0.017923
Bv9_219820_qncm	BV9G02110	0.847957	SCF ubiquitin ligase complex protein	438.087	0.262044	3.23593	0.00114359	0.0451225
Bv8_198040_pucr	BV8G02020	0.824873	Putative peptide/nitrate transporter At2g37900	1740.7	0.22812	3.61596	0.000278441	0.0151562
Bv7_177700_ipgp	BV7G07010	0.822341	Histone H2B	1137.16	0.233237	3.52578	0.000394207	0.0198827
Bv_30330_puqw	BV0G47840	0.813253	Rich repeat secretory protein	2037.63	0.23371	3.47976	0.000469343	0.0230383
Bv8_202500_cgfo	BV8G06080	0.811809	Putative inactive cadmium/zinc-transporting ATPase HMA3	572.705	0.25262	3.21356	0.00123744	0.0481345
Bv2_035960_znqm	BV2G14620	0.805925	Basic leucine zipper 9	735.091	0.241118	3.34245	0.000780406	0.0343233
Bv9_220410_ofui	BV9G02600	0.760137	Dirigent protein 23	3737.48	0.225676	3.36827	0.000710216	0.0318304
Bv9_223350_yxhs	BV9G13220	-0.710109	40S ribosomal protein S25	4041.95	0.218731	-3.24649	0.00110161	0.0442065
Bv_26270_cdmu	BV0G38330	-0.729658	No description available.	15997.9	0.212884	-3.42749	0.000570767	0.0268962
Bv7_177020_rmpw	BV7G06370	-0.748285	Scarecrow-like protein 33	1146.47	0.231128	-3.23753	0.00113715	0.044976
Bv_06830_audu	BV0G18080	-0.760846	Proline--tRNA ligase	2074.48	0.232695	-3.26972	0.00101423	0.041563
Bv9_209220_crqt	BV9G20440	-0.791838	Uncharacterized ABC transporter ATP-binding protein C16H5.08c	658.782	0.242605	-3.2639	0.0010355	0.0420653
Bv4_074390_ctkt	BV4G14300	-0.825299	No description available.	613.801	0.248919	-3.31554	0.000860367	0.0366668
Bv_41850_mrrq	BV0G67650	-0.830635	No description available.	2128.15	0.247354	-3.35808	0.000737174	0.0325957
Bv3u_070160_npqs	BV0G79810	-0.831775	Probable trehalose-phosphate phosphatase	901.506	0.254446	-3.26897	0.00101694	0.041563
Bv5_118910_mquo	BV5G13340	-0.832777	Inhibitor of trypsin and hageman factor	4303.66	0.250038	-3.3306	0.000814716	0.0353608
Bv_41860_qydu	BV0G67660	-0.834583	Cortactin-binding protein 2	1895.73	0.233857	-3.56878	0.000334309	0.017504
Bv2_042680_dwzn	BV2G18310	-0.84405	Putative AAA family ATPase L572	2878.64	0.262576	-3.2145	0.00123338	0.0480902
Bv3_050250_aiph	BV3G10130	-0.845428	Bark storage protein A	1766.58	0.23713	-3.56525	0.000338885	0.0176316
Bv8_191090_qcdj	BV8G00030	-0.846107	Valine--tRNA ligase	729.407	0.247083	-3.42439	0.000577392	0.0271308
Bv_12570_gitn	BV0G06260	-0.84922	No description available.	1527.47	0.236977	-3.58355	0.000315782	0.0167466
Bv_83770_jrnn	BV0G09930	-0.857986	No description available.	560.719	0.254269	-3.37433	0.000694616	0.0313014
Bv3_067540_izir	BV3G01210	-0.872304	Brassinosteroid-regulated protein BRU1	418.798	0.258915	-3.36907	0.000708118	0.0318229
Bv3u_069830_hfde	BV0G52860	-0.891952	Probable tuliposide A-converting enzyme b6, amyloplastic	361.607	0.277148	-3.21832	0.00121691	0.0475603
Bv_85090_jwjt	BV0G76810	-0.896634	No description available.	1733.16	0.229751	-3.90263	8.7555e-05	0.0058701
Bv_32550_cpjn	BV0G20300	-0.907344	Cellulose synthase A catalytic subunit	419.989	0.26123	-3.47335	0.000480795	0.0234468
Bv2_031680_jgfu	BV2G11200	-0.908281	Flotillin-like protein	391.064	0.267935	-3.38994	0.000655884	0.0301323
Bv3_052680_kzes	BV3G02260	-0.91198	Dependent glutamate synthase 1, chloroplastic/mitochondrial	3181.21	0.243351	-3.74759	0.000165297	0.00989751
Bv4_073450_wrzj	BV4G13410	-0.915127	Endo-1,3-beta-glucosidase	338.798	0.279227	-3.27736	0.000986909	0.0406927
Bv4_089380_wafp	BV4G02450	-0.924006	No description available.	625.829	0.277808	-3.32606	0.00082824	0.0358534
Bv9_223920_uajm	BV9G13770	-0.9656	Polyol transporter	515.939	0.276674	-3.49003	0.000451495	0.0223202
Bv3_053770_cxup	BV3G03270	-0.965751	WRKY transcription factor 27	242.427	0.295459	-3.26865	0.00101809	0.041563
Bv6_140000_psiy	BV6G00530	-0.967771	Putative aluminum-activated malate transporter 3	340.482	0.283856	-3.40938	0.000610456	0.0283613
Bv8_198830_dfuo	BV8G02680	-0.973857	No description available.	1017.11	0.2335	-4.17069	2.76313e-05	0.00215983
Bv6_150280_wxar	BV6G11850	-0.978565	Defensin-like protein AX1	415.069	0.259737	-3.76752	0.000152532	0.0093513
Bv7_170550_wauz	BV7G14640	-0.998764	Desumoylating isopeptidase 1	424.12	0.265825	-3.75723	0.000159005	0.00961806
Bv_13730_szor	BV0G26300	-1.00783	Transcription factor Y subunit A-2	328.485	0.276521	-3.64469	0.000248843	0.0138197
Bv_65350_wuyw	BV0G42400	-1.01236	No description available.	1427.62	0.226628	-4.46707	7.12019e-06	0.000674904
Bv7_156750_ydsn	BV7G10320	-1.01257	Lignin-forming anionic peroxidase	630.56	0.254547	-3.97795	6.3766e-05	0.00449441
Bv4_081780_xptr	BV4G03980	-1.01478	Linoleate 9S-lipoxygenase	177.354	0.310343	-3.26987	0.00101367	0.041563
Bv6_128570_fref	BV6G06670	-1.01531	Protein S21	191.839	0.307136	-3.30573	0.000891366	0.0376956
Bv3_054740_rhtj	BV3G04200	-1.01792	ATP-citrate synthase beta chain protein 1	258.018	0.296555	-3.43248	0.00056027	0.0264772
Bv8_186390_wiuo	BV8G08970	-1.02937	Filamentous hemagglutinin	207.171	0.321304	-3.20372	0.00128097	0.0495938
Bv6_134200_zkeg	BV6G15030	-1.03636	hydroxymaackiain 3-O-methyltransferase 1	195.269	0.304778	-3.40037	0.000631128	0.0292319
Bv6_136280_qaws	BV6G05200	-1.04229	Zipper protein ATHB-16	682.675	0.248926	-4.18715	2.56834e-05	0.00204636
Bv3u_070870_fdhu	BV0G58400	-1.05333	Probable serine/threonine-protein kinase	277.477	0.294121	-3.58127	0.00031858	0.0168408
Bv_53400_rtex	BV0G56410	-1.05712	Peptidyl-tRNA hydrolase 2	246.119	0.29705	-3.55873	0.000347496	0.017923
Bv2_035330_mcjw	BV2G02920	-1.05829	Taxadien-5-alpha-ol O-acetyltransferase	216.935	0.320579	-3.30117	0.0009061	0.0381232
Bv9_221690_cekp	BV9G03730	-1.06311	No description available.	144.217	0.33138	-3.20812	0.00126131	0.0489479
Bv6_123870_sass	BV6G22710	-1.06384	Probable iron/ascorbate oxidoreductase DDB_G0283291	547.341	0.286086	-3.71859	0.000185689	0.0107083
Bv1_000290_gyhc	BV1G02360	-1.07064	No description available.	663.488	0.256187	-4.17912	2.66171e-05	0.00211055
Bv9u_231360_aurc	BV0G49270	-1.0809	Hexokinase-1	424.655	0.262763	-4.11359	3.5532e-05	0.00268821
Bv2_027830_didh	BV2G07580	-1.08352	Non-specific lipid-transfer protein 2	383.52	0.273055	-3.96815	6.64702e-05	0.00464531
Bv9u_230990_nnkf	BV0G70980	-1.08599	Type I inositol 1,4,5-trisphosphate 5-phosphatase 2	731.493	0.261021	-4.16055	2.89003e-05	0.00223781
Bv6_150840_nzqf	BV6G12360	-1.0999	Glyceraldehyde 3-phosphate dehydrogenase	1337.49	0.240649	-4.57055	4.34672e-06	0.000442533
Bv5_099550_ixam	BV5G11170	-1.10256	Soluble inorganic pyrophosphatase	127.343	0.335417	-3.28712	0.000953014	0.0393937
Bv5u_121610_quig	BV0G75800	-1.1078	Protein ClpB	791.876	0.243986	-4.54042	5.02384e-06	0.000496156
Bv9_230320_etrq	BV9G19760	-1.11196	No description available.	386.239	0.294449	-3.7764	0.000147142	0.0090553
Bv5_110760_wukq	BV5G14310	-1.11423	60S ribosomal protein L3	346.491	0.271232	-4.10802	3.64078e-05	0.00274189
Bv9_226910_jyxf	BV9G16600	-1.12413	Shock protein 105 kDa	484.504	0.267133	-4.20811	2.33926e-05	0.00189125
Bv9_223990_xdem	BV9G13830	-1.12611	No description available.	215.668	0.340166	-3.31048	0.000876235	0.037151
Bv3_065700_pgyh	BV3G13350	-1.12909	UDP-glycosyltransferase	375.059	0.311801	-3.6212	0.000272806	0.0148986
Bv6_127090_umcu	BV6G17220	-1.14116	No description available.	178.115	0.32298	-3.53323	0.00038316	0.0194445
Bv7_177480_nend	BV7G06790	-1.14492	protein DnaK	2874.63	0.245967	-4.65479	2.88632e-06	0.000312638
Bv_05140_iwkj	BV0G29840	-1.15568	Probable tuliposide A-converting enzyme b6, amyloplastic	153.077	0.353662	-3.26776	0.00102133	0.0415923
Bv_45460_kmqi	BV0G29930	-1.16394	Mechanosensitive ion channel protein 10	204.232	0.310126	-3.75312	0.000161662	0.00973098
Bv4_078240_ieaw	BV4G07230	-1.16712	Putative chloride channel-like protein CLC-g	143.199	0.336233	-3.47116	0.000484773	0.0234468
Bv6_134720_znnc	BV6G15480	-1.16855	18.1 kDa class I heat shock protein	187.466	0.305891	-3.82016	0.000123121	0.00780806
Bv2_033430_qniy	BV2G15560	-1.18554	No description available.	156.069	0.321711	-3.68511	0.000212157	0.0121077
Bv5_104900_zayc	BV5G19710	-1.20203	7S globulin 2	3235.38	0.242052	-4.96601	5.98908e-07	7.65721e-05
Bv6_126970_oqjc	BV6G17110	-1.20946	No description available.	1048.97	0.258069	-4.68659	2.46847e-06	0.000273238
Bv4_082910_zmhx	BV4G05390	-1.21067	No description available.	1299.43	0.267362	-4.52819	5.32647e-06	0.000519819
Bv4_082850_fowh	BV4G05360	-1.26525	No description available.	218.58	0.351158	-3.6031	0.000292737	0.0156757
Bv3_067580_doxn	BV3G10690	-1.26597	Brassinosteroid-regulated protein BRU1	1366.38	0.230724	-5.48693	3.48426e-08	5.92431e-06
Bv9_223810_qmpa	BV9G13670	-1.27015	Beta-(1--2)glucan export ATP-binding/permease protein NdvA	147.149	0.339849	-3.73741	0.000172204	0.0101073
Bv3_063840_omip	BV3G11690	-1.27033	Zeatin O-glucosyltransferase	285.061	0.360242	-3.52631	0.000393411	0.0198827
Bv9_226360_ioks	BV9G16080	-1.27122	Oligomycin resistance ATP-dependent permease YOR1	138.364	0.333115	-3.81615	0.00012516	0.00787887
Bv_42390_kcsd	BV0G29610	-1.27405	Amorpha-4,11-diene 12-monooxygenase	251.337	0.34012	-3.74587	0.000166445	0.00991041
Bv3_058530_neza	BV3G07540	-1.28843	Flavonol sulfotransferase-like	314.887	0.276297	-4.66323	2.76924e-06	0.000302471
Bv7_172080_zypa	BV7G01810	-1.28862	No description available.	753.061	0.283258	-4.54926	4.81521e-06	0.000481317
Bv5_104930_tgax	BV5G19740	-1.28883	Keto reductase family 4 member	593.833	0.270289	-4.76836	1.64387e-06	0.000193659
Bv4_077520_rcip	BV4G06570	-1.29248	Ammonium transporter 1 member	187.798	0.335143	-3.85651	0.00010603	0.00694943
Bv1_005840_tegu	BV1G07510	-1.2989	Flavanone 7-O-glucoside 2''-O-beta-L-rhamnosyltransferase	209.659	0.298416	-4.35265	1.21404e-05	0.00109839
Bv7_157340_wmns	BV7G10870	-1.30671	No description available.	228.265	0.308769	-4.232	2.10187e-05	0.0017333
Bv_31750_gphx	BV0G75490	-1.31156	Amorpha-4,11-diene 12-monooxygenase	705.53	0.243375	-5.38905	6.06776e-08	9.81132e-06
Bv_06580_frjx	BV0G17900	-1.32433	Trypsin inhibitor 1B	517.274	0.263106	-5.03344	4.20676e-07	5.55056e-05
Bv5_113490_gmne	BV5G01210	-1.33507	No description available.	277.506	0.290155	-4.60122	3.74769e-06	0.000388746
Bv2_036900_jzij	BV2G17280	-1.34065	Trans-cinnamate 4-monooxygenase	271.487	0.338555	-3.9599	6.88327e-05	0.00475003
Bv7_159880_anjf	BV7G18360	-1.36228	No description available.	235.642	0.296559	-4.59363	3.88814e-06	0.000400795
Bv3_053900_qhgs	BV3G03390	-1.37919	shock protein HSP 90	4106.23	0.235292	-5.86162	3.82023e-09	7.5912e-07
Bv_02260_ngiy	BV0G10740	-1.38391	No description available.	53.3378	0.427993	-3.23349	0.00115349	0.0452964
Bv_09980_mynf	BV0G39800	-1.38451	Artemisinic aldehyde Delta(11(13)) reductase	420.16	0.272617	-5.07861	3.31232e-07	4.47787e-05
Bv5_112910_urof	BV5G00630	-1.39897	No description available.	88.4763	0.420948	-3.32339	0.000836288	0.0359191
Bv_06470_efpt	BV0G17820	-1.41225	Kunitz-type trypsin inhibitor-like	71.1557	0.395935	-3.56687	0.000336785	0.0175778
Bv_34230_asai	BV0G00650	-1.44458	No description available.	199.198	0.34597	-4.17546	2.70527e-05	0.00212589
Bv8_184800_kjde	BV8G11580	-1.44728	No description available.	73.5552	0.392131	-3.69081	0.000207413	0.0119194
Bv2u_047590_fuxx	BV0G15440	-1.46204	Deacetoxyvindoline 4-hydroxylase	75.7064	0.402301	-3.63419	0.000259293	0.0143508
Bv4_088800_ckme	BV4G01900	-1.47491	No description available.	105.698	0.386173	-3.81929	0.000123562	0.00780806
Bv1_006460_hmjr	BV1G08100	-1.486	Kinesin-like protein NACK2	187.065	0.321989	-4.61505	3.5043e-06	0.00037049
Bv5_102400_mznh	BV5G17960	-1.48873	No description available.	49.1649	0.435623	-3.41747	0.000592427	0.0276796
Bv_54280_mkgp	BV0G01680	-1.51286	No description available.	127.74	0.396978	-3.81095	0.000127848	0.00801751
Bv9_219390_wswy	BV9G01740	-1.52727	No description available.	323.322	0.281805	-5.41961	5.10802e-08	8.50976e-06
Bv_20100_idwy	BV0G47430	-1.55335	No description available.	33.0899	0.460149	-3.37576	0.00069097	0.0312224
Bv_27070_qcaz	BV0G35800	-1.55546	Putative disease resistance protein RGA3	93.9095	0.374522	-4.15318	2.98561e-05	0.00229031
Bv6_129470_osxt	BV6G07530	-1.56371	DIBOA-glucoside dioxygenase BX6	959.122	0.258609	-6.04662	1.21881e-09	2.75368e-07
Bv6_125870_kpax	BV6G16020	-1.57224	Metalloprotease FTSH	86.7295	0.389256	-4.03908	4.90995e-05	0.00355383
Bv4_078070_jqdf	BV4G07080	-1.59308	DOPA dioxygenase extradiol	15.123	0.493435	-3.22855	0.00117379	0.0459842
Bv_11880_okxo	BV0G48900	-1.59803	No description available.	81.8097	0.426874	-3.74357	0.000167993	0.00996655
Bv2_030470_srrs	BV2G10080	-1.59944	No description available.	48.9874	0.46418	-3.44574	0.00053324	0.025345
Bv_15290_jxuq	BV0G42180	-1.61767	No description available.	199.948	0.306805	-5.27261	1.15958e-07	1.72297e-05
Bv_66090_qgiu	BV0G48040	-1.6219	Bisphosphate carboxylase large chain	539.191	0.332128	-4.88335	9.17789e-07	0.000114675
Bv_33110_gotj	BV0G54440	-1.62276	No description available.	15.625	0.492787	-3.29303	0.000933018	0.0390565
Bv_86740_wezx	BV0G09500	-1.63363	No description available.	24.3552	0.480829	-3.39754	0.00063776	0.0293815
Bv5_101980_emdw	BV5G04970	-1.63623	kaurenoic acid oxidase 1	75.1828	0.414405	-3.94838	7.22632e-05	0.00496599
Bv4u_091780_xixj	BV0G42730	-1.63866	No description available.	25.7528	0.479247	-3.41923	0.000588565	0.0275773
Bv4_086350_gxkh	BV4G16520	-1.63906	Protein mago nashi homolog	24.8517	0.493189	-3.32339	0.00083629	0.0359191
Bv1_007540_qomq	BV1G09040	-1.66444	Polymerase I subunit RPA1	40.0126	0.446992	-3.72365	0.000181965	0.0106314
Bv4_082540_wnhm	BV4G05150	-1.6777	Uncharacterized N-acetyltransferase p20	42.7134	0.481068	-3.48745	0.000455923	0.0224464
Bv_33470_gcqz	BV0G71460	-1.68922	Responsive transcription factor RAP2-3	2591.15	0.275025	-6.14206	6.67179e-10	1.54983e-07
Bv_31010_mqdt	BV0G58180	-1.70484	No description available.	13.5251	0.491051	-3.47182	0.000483574	0.0234468
Bv5_104150_ocra	BV5G19180	-1.72487	Ubiquinol oxidase 1a, mitochondrial	1340.94	0.241684	-7.1369	7.30305e-13	2.61846e-10
Bv5_118870_tmyg	BV5G13300	-1.73563	Wound-induced proteinase inhibitor 1	9027.29	0.301081	-5.76464	6.85987e-09	1.3469e-06
Bv8_197380_ndzm	BV8G01420	-1.74634	No description available.	264.475	0.291672	-5.98734	1.76407e-09	3.74051e-07
Bv5_113800_tegh	BV5G01460	-1.74847	Sirohydrochlorin ferrochelatase	126.62	0.369663	-4.72989	1.99198e-06	0.000231365
Bv6_129480_ijhn	BV6G07540	-1.75217	No description available.	97.6402	0.36331	-4.82279	1.24955e-06	0.00015043
Bv3_057780_kisy	BV3G06930	-1.75382	No description available.	116.47	0.347149	-5.05206	3.81302e-07	5.07162e-05
Bv6_147840_ujrk	BV6G09730	-1.75986	Pantothenate kinase 4	85.9883	0.398839	-4.41245	9.20006e-06	0.00084769
Bv6_126920_kxzm	BV6G17060	-1.76276	Protein GOS9	612.964	0.294473	-5.98615	1.7772e-09	3.74051e-07
Bv6_133350_gsqw	BV6G14350	-1.77951	No description available.	480.494	0.493363	-3.60689	0.000288447	0.0154963
Bv8_200330_orgi	BV8G04090	-1.79902	No description available.	1005.63	0.279853	-6.42847	1.0363e-10	2.89691e-08
Bv7_161620_fetf	BV7G13510	-1.81789	Pentatricopeptide repeat-containing protein	27.6266	0.47521	-3.82545	0.000120482	0.00770198
Bv3_062490_xzyi	BV3G15750	-1.82095	BRASSINOSTEROID INSENSITIVE 1-associated receptor kinase 1	27.7971	0.475548	-3.82916	0.000118662	0.00764492
Bv4_087010_rpxc	BV4G00360	-1.83338	Disease resistance protein At1g12290	14.7922	0.492613	-3.72174	0.000183361	0.0106314
Bv3_066260_pzhm	BV3G00080	-1.84467	Putative disease resistance RPP13-like protein 1	37.5821	0.452564	-4.07604	4.18504e-05	0.00309524
Bv2_034930_scas	BV2G02570	-1.86905	17.2 kDa class II heat shock protein	323.46	0.286899	-6.51466	5.82348e-11	1.68503e-08
Bv1u_018750_kfjg	BV0G61840	-1.87061	Snakin-2	61.544	0.412172	-4.53841	5.07239e-06	0.00049797
Bv_22500_jgpx	BV0G58930	-1.88859	No description available.	169.877	0.404557	-4.66828	2.7013e-06	0.000297017
Bv6u_155010_khah	BV0G04980	-1.8958	No description available.	28.2511	0.485756	-3.90279	8.74969e-05	0.0058701
Bv4_088470_ywut	BV4G01640	-1.90026	Trypsin inhibitor heavy chain H3	339.702	0.281786	-6.74364	1.21554e-11	3.64507e-09
Bv6_128350_ktfi	BV6G18400	-1.9021	Probable peptide/nitrate transporter	105.818	0.35838	-5.30748	9.56509e-08	1.46534e-05
Bv6_154310_psaj	BV6G03590	-1.90879	No description available.	108.431	0.446132	-4.27853	1.70368e-05	0.0014559
Bv8_189030_wzfe	BV8G13250	-1.91182	No description available.	139.608	0.336849	-5.6756	1.16466e-08	2.15828e-06
Bv1_011430_sddh	BV1G00280	-1.93668	No description available.	1263.58	0.256585	-7.5479	3.28626e-14	1.35501e-11
Bv3_050240_iiws	BV3G10120	-1.9467	Putative pectate lyase 11	19.6797	0.490968	-3.96503	6.73552e-05	0.0046676
Bv_52420_tcfw	BV0G47960	-1.97191	DIBOA-glucoside dioxygenase BX6	1351.2	0.236616	-8.33381	2.22045e-16	1.14443e-13
Bv_84930_wgpy	BV0G25900	-1.97892	DIBOA-glucoside dioxygenase BX6	51.6001	0.428609	-4.61708	3.46988e-06	0.000369218
Bv1u_019760_kxfa	BV0G63580	-2.00125	Nitrate transporter 1.5	14.3195	0.490224	-4.08231	4.07253e-05	0.00303928
Bv3u_068550_eond	BV0G31020	-2.00386	(R)-mandelonitrile lyase	15.1878	0.492678	-4.06729	4.34684e-05	0.00320055
Bv3_063900_uwfi	BV3G11750	-2.0715	Zeatin O-glucosyltransferase	876.72	0.244783	-8.46259	2.22045e-16	1.14443e-13
Bv3_050730_iyqy	BV3G10610	-2.07787	Inactive disease susceptibility protein LOV1	56.24	0.429539	-4.83743	1.16011e-06	0.000140689
Bv_50650_ryod	BV0G23750	-2.08262	Ethylene-responsive transcription factor	1211.17	0.270328	-7.70402	9.54792e-15	4.14405e-12
Bv9_208450_adke	BV9G09180	-2.12818	17.1 kDa class II heat shock protein	213.248	0.333349	-6.38425	1.38884e-10	3.75511e-08
Bv_52180_mdqi	BV0G02300	-2.16498	Cytosolic sulfotransferase	38.3102	0.458578	-4.72107	2.08124e-06	0.000238375
Bv5u_121420_druz	BV0G08440	-2.21145	24.1 kDa heat shock protein, mitochondrial	1106.63	0.256139	-8.6338	2.22045e-16	1.14443e-13
Bv3_063790_mzsz	BV3G11650	-2.24534	Zeatin O-glucosyltransferase	1059.14	0.258603	-8.6826	2.22045e-16	1.14443e-13
Bv1_013070_xcjk	BV1G12770	-2.25062	No description available.	22.6355	0.488377	-4.60837	3.61983e-06	0.000380267
Bv3_051350_patc	BV3G16940	-2.26325	Lignin-forming anionic peroxidase	94.2332	0.417954	-5.41507	5.24058e-08	8.64329e-06
Bv7_156140_ziqc	BV7G09790	-2.32106	No description available.	21.1377	0.49207	-4.71692	2.1245e-06	0.000241651
Bv9_225400_pfsg	BV9G15150	-2.42017	Probable mitochondrial chaperone BCS1-B	191.819	0.388617	-6.22766	3.85669e-10	9.63762e-08
Bv7_156170_mmtx	BV7G09820	-2.50692	No description available.	21.4243	0.491923	-5.09616	3.01684e-07	4.1592e-05
Bv4_080800_cxgd	BV4G03140	-2.57864	Tip elongation aberrant protein 1	33.7376	0.48152	-5.35521	7.33465e-08	1.16635e-05
Bv8_199230_wwey	BV8G03030	-2.58053	Splicing factor ATP-dependent RNA helicase	224.726	0.319314	-8.08147	4.44089e-16	2.15422e-13
Bv_42400_xgxw	BV0G29620	-2.61407	Amorpha-4,11-diene 12-monooxygenase	226.121	0.315655	-8.2814	2.22045e-16	1.14443e-13
Bv3_049730_tpyg	BV3G09620	-2.67736	No description available.	39.9593	0.465243	-5.75475	7.27812e-09	1.41221e-06
Bv8_200260_csqo	BV8G04030	-2.67878	Endothelial differentiation-related factor 1	1389.72	0.247025	-10.8441	2.22045e-16	1.14443e-13
Bv5_102300_qiik	BV5G17900	-2.70942	No description available.	22.9158	0.49214	-5.50539	3.13492e-08	5.38587e-06
Bv_56400_kiiq	BV0G42240	-2.7322	No description available.	513.292	0.269011	-10.1565	2.22045e-16	1.14443e-13
Bv5_092870_wkor	BV5G16610	-2.77256	Replicase polyprotein	55.5448	0.439729	-6.30516	2.33352e-10	6.01355e-08
Bv_85420_tidh	BV0G71690	-2.79532	No description available.	153.97	0.403801	-6.9225	3.44791e-12	1.18472e-09
Bv7_167250_xizh	BV7G17770	-2.87647	No description available.	32.4647	0.478756	-6.00821	1.54942e-09	3.40727e-07
Bv4_076380_zgwn	BV4G09830	-2.95348	Unc-45 homolog A	80.3655	0.404045	-7.30979	2.02061e-13	7.93473e-11
Bv_45370_fhpe	BV0G37790	-2.98028	40S ribosomal protein S2	272.418	0.347709	-8.57121	2.22045e-16	1.14443e-13
Bv8_188740_sehk	BV8G13060	-3.24552	No description available.	43.5084	0.470631	-6.89612	4.16067e-12	1.40045e-09
Bv8_197640_qcgw	BV8G01670	-3.44737	No description available.	401.934	0.28329	-12.169	2.22045e-16	1.14443e-13
Bv4_087020_xqnm	BV4G00370	-3.63184	No description available.	74.6787	0.449488	-8.07996	4.44089e-16	2.15422e-13
Bv_11300_uaax	BV0G49620	-3.70267	No description available.	84.2712	0.444019	-8.339	2.22045e-16	1.14443e-13
Bv_17030_gatc	BV0G78910	-3.85301	No description available.	503.607	0.27342	-14.0919	2.22045e-16	1.14443e-13
Bv4_086910_oyrg	BV4G00310	-3.92101	Disease resistance protein	366.932	0.337072	-11.6326	2.22045e-16	1.14443e-13
Bv6_144970_kxqg	BV6G22160	-4.20059	No description available.	83.8928	0.433712	-9.68521	2.22045e-16	1.14443e-13
Bv4_087090_nieh	BV4G00430	-4.2589	Disease resistance protein	134.9	0.400781	-10.6265	2.22045e-16	1.14443e-13
Bv4_087030_hdaa	BV4G00380	-4.33593	Disease resistance protein	413.151	0.347243	-12.4867	2.22045e-16	1.14443e-13
Bv8_193430_qszq	BV8G00700	-4.53182	No description available.	376.414	0.317682	-14.2652	2.22045e-16	1.14443e-13
Bv7_168050_kxrp	BV7G01170	-5.17761	No description available.	467.867	0.311144	-16.6405	2.22045e-16	1.14443e-13

## Sheet: siggenes-IR vs IS-4dai
Gene name	Gene ID in PLAZA 3.0	log2FoldChange	Gene description	baseMean	lfcSE	stat	pvalue	padj
Bv_49330_wnai	BV0G68320	4.62405	No description available.	79.0985	0.596079	7.75744	2.22045e-16	1.74527e-13
Bv_21840_zgho	BV0G55190	4.04744	Methyltransferase	102.001	0.537049	7.53644	1.55431e-15	1.06234e-12
Bv5_118990_fxur	BV5G13410	3.75166	No description available.	253.699	0.445684	8.41775	2.22045e-16	1.74527e-13
Bv_42650_ntwt	BV0G54820	3.34796	No description available.	2706.79	0.698274	4.79463	3.91427e-07	6.9923e-05
Bv_08510_qzxi	BV0G69340	3.34255	Stem-specific protein TSJT1	167.714	0.485457	6.88537	3.21076e-13	1.86938e-10
Bv_53080_iqcy	BV0G28000	3.32219	No description available.	56.9998	0.594794	5.58545	3.42464e-09	1.03529e-06
Bv_42020_fuah	BV0G10880	3.26439	Lignin-forming anionic peroxidase	100.417	0.550187	5.93324	3.43345e-10	1.19942e-07
Bv9_219080_wgto	BV9G01520	3.21206	F-box protein SKIP23	19.4116	0.698321	4.59968	1.1341e-06	0.00018192
Bv7_170240_rmjw	BV7G17380	3.09451	Phosphoinositide phosphatase SAC6	113.246	0.529007	5.84966	6.03975e-10	2.0201e-07
Bv2_027380_hfxx	BV2G07150	2.99838	bisphosphate carboxylase small chain	21.4913	0.691396	4.33671	4.463e-06	0.000556262
Bv8_190400_jzap	BV8G00110	2.84821	NEDD8-specific protease 1	17.9899	0.697094	4.08584	1.53832e-05	0.00160148
Bv9_228980_ruuh	BV9G18520	2.82706	No description available.	23.1258	0.676461	4.17919	9.78341e-06	0.00106802
Bv_10820_pzqt	BV0G06120	2.81101	No description available.	62.9116	0.548962	5.1206	6.02752e-08	1.35361e-05
Bv4_072910_jykj	BV4G12940	2.75593	No description available.	43.1656	0.607873	4.53372	1.61042e-06	0.00024704
Bv_39260_wgyc	BV0G50570	2.74087	No description available.	45.5114	0.602163	4.55171	1.46423e-06	0.000227897
Bv_54640_coka	BV0G51450	2.72812	Putative pleiotropic drug resistance protein 7	13.9634	0.707997	3.8533	4.56036e-05	0.0040158
Bv8_197520_mtak	BV8G01560	2.68252	Protein ClpB	166.863	0.450972	5.94832	3.09844e-10	1.10699e-07
Bv5_120140_wzce	BV5G15140	2.61372	No description available.	43.4041	0.593585	4.40328	3.17733e-06	0.000430583
Bv_85470_jgya	BV0G00380	2.56546	Putative disease resistance protein RGA3	30.0904	0.661169	3.88018	4.03387e-05	0.00374543
Bv4_073730_ppqq	BV4G13670	2.56185	Citrate synthase, mitochondrial	28.9877	0.645696	3.96758	2.69285e-05	0.00266236
Bv7_158130_kndf	BV7G11560	2.55794	Putative disease resistance protein RGA3	71.7124	0.558838	4.57725	1.27843e-06	0.000201813
Bv_80370_ydqd	BV0G05520	2.53684	No description available.	19.6829	0.68204	3.71949	8.30228e-05	0.00662496
Bv4_088370_xhgu	BV4G01550	2.53593	No description available.	945.74	0.417502	6.07406	1.30299e-10	4.99586e-08
Bv5_093070_ncum	BV5G16780	2.50813	Capsid protein VP1	133.326	0.473043	5.30212	2.02268e-08	4.96821e-06
Bv_13850_neac	BV0G24110	2.45545	Probable nucleoredoxin 1-1	125.206	0.461216	5.32386	1.77049e-08	4.41779e-06
Bv1u_021580_zsda	BV0G65220	2.45357	Chalcone synthase	150.634	0.521284	4.70678	6.35407e-07	0.000107404
Bv1_001430_osza	BV1G03440	2.44309	protein DnaJ	307.683	0.399062	6.12207	9.31797e-11	3.87484e-08
Bv_73100_urwf	BV0G07340	2.44273	No description available.	404.146	0.474416	5.14893	5.09518e-08	1.19547e-05
Bv_24000_ughi	BV0G52330	2.40089	Aquaporin NIP1-1	11.2334	0.710422	3.37953	0.000349163	0.0198083
Bv_06690_nhyp	BV0G17970	2.39071	Box ATP-dependent RNA helicase 7	12.906	0.707303	3.38004	0.000348435	0.0198083
Bv7_172640_ykhy	BV7G02280	2.34322	No description available.	242.392	0.438375	5.34525	1.55229e-08	3.93581e-06
Bv_06500_pdgi	BV0G17840	2.32287	Trypsin inhibitor DE-3	1678.23	0.396153	5.86358	5.50067e-10	1.87979e-07
Bv1_006220_mxyn	BV1G07860	2.31716	No description available.	1185.18	0.459858	5.03885	9.74117e-08	1.98872e-05
Bv5_095600_hrph	BV5G07680	2.28856	Osmotin-like protein	81.2186	0.521111	4.39169	3.37217e-06	0.000449241
Bv_27230_dsst	BV0G62720	2.2769	Caffeoyl-CoA O-methyltransferase	957.461	0.451724	5.04047	9.64937e-08	1.98872e-05
Bv_10740_jori	BV0G06070	2.27374	P protein subunit p25	221.44	0.464213	4.89805	2.18924e-07	4.097e-05
Bv7_179640_gcjh	BV7G08870	2.26563	Sporozoite surface protein 2	964.285	0.362283	6.25376	3.6668e-11	1.64692e-08
Bv6_128700_qdna	BV6G06800	2.25996	Import receptor subunit TOM20	100.166	0.52887	4.27318	6.1445e-06	0.000699939
Bv4_075820_smmz	BV4G09290	2.25451	No description available.	18.7244	0.683351	3.29919	0.000481581	0.025151
Bv6_136570_hmye	BV6G05400	2.24987	No description available.	1710.99	0.402687	5.58714	3.38755e-09	1.03529e-06
Bv1u_022310_dhrd	BV0G65880	2.23663	No description available.	219.8	0.493438	4.53276	1.61864e-06	0.00024704
Bv8_196510_mtiy	BV8G15900	2.18625	Probable E3 ubiquitin-protein ligase XBOS32	41.3151	0.595401	3.6719	0.000102268	0.00776641
Bv2_038320_ridj	BV2G03430	2.17942	No description available.	11.6756	0.709161	3.07324	0.00114708	0.0469585
Bv8_198170_maux	BV8G02110	2.17617	No description available.	136.278	0.48113	4.52303	1.7038e-06	0.000252676
Bv9_228950_xiuj	BV9G18490	2.17282	Basic form of pathogenesis-related protein 1	26.3184	0.672826	3.2294	0.000633276	0.030167
Bv4_083680_emej	BV4G10220	2.16703	Defensin Ec-AMP	114.36	0.488514	4.43595	2.68469e-06	0.000379285
Bv3_062940_dwio	BV3G16090	2.16496	No description available.	64.1549	0.597622	3.62262	0.000126583	0.00923609
Bv_43680_yiaj	BV0G33600	2.16077	No description available.	273.611	0.423699	5.09978	6.81593e-08	1.45645e-05
Bv4_078610_ecrc	BV4G07570	2.1592	CBS domain-containing protein CBSCBSPB5	32.1578	0.623869	3.46098	0.000250275	0.0159932
Bv3_066580_ipuq	BV3G00360	2.14196	No description available.	23.5157	0.681657	3.14228	0.00088491	0.0382164
Bv2_043210_sdcy	BV2G16300	2.14027	No description available.	25.7626	0.655346	3.26586	0.00054921	0.0274082
Bv2u_047000_piot	BV0G59700	2.13548	PRA1 family protein B5	43.5936	0.611738	3.49084	0.000221121	0.014544
Bv_73820_ryqr	BV0G22150	2.13202	No description available.	604.341	0.492732	4.32694	4.68929e-06	0.000571439
Bv1_006110_ctqz	BV1G07770	2.12721	Short-chain dehydrogenase/reductase 2b	30.7307	0.62061	3.42762	0.000287088	0.0175604
Bv7_159570_nqkh	BV7G18100	2.12256	aldolase cytoplasmic isozyme	118.617	0.536165	3.95879	2.8056e-05	0.0027565
Bv_53930_enhx	BV0G45810	2.11723	No description available.	3611.59	0.383137	5.52605	5.00585e-09	1.40521e-06
Bv_06550_muoq	BV0G17880	2.10816	No description available.	1062.06	0.413301	5.10078	6.77578e-08	1.45645e-05
Bv9_219810_qddk	BV9G02100	2.09177	No description available.	51.2131	0.578163	3.61795	0.000129154	0.00931331
Bv9_209800_zcku	BV9G09620	2.07255	No description available.	31.4639	0.656207	3.15837	0.000832371	0.0366523
Bv9_218750_kjzy	BV9G01230	2.05632	NAC transcription factor NAM	30.112	0.63094	3.25913	0.000563897	0.0279636
Bv7_177590_iwyi	BV7G06900	2.05319	Histone H4	975.793	0.416418	4.93059	1.81907e-07	3.57447e-05
Bv_00950_xjui	BV0G79230	2.03293	No description available.	51.8731	0.576823	3.52436	0.000192212	0.013024
Bv_54760_roze	BV0G09150	2.03228	No description available.	69.2436	0.520783	3.90236	3.64346e-05	0.00349239
Bv3_050400_gzcg	BV3G10280	2.02919	Xylose-proton symporter-like 3, chloroplastic	84.1321	0.497005	4.08283	1.56068e-05	0.00161407
Bv8_196530_giyo	BV8G15920	1.99978	Putative EG45-like domain containing protein 1	43.328	0.588082	3.40051	0.000320676	0.0189512
Bv4_073850_kzht	BV4G13790	1.99802	Probable E3 ubiquitin-protein ligase makorin-2 (Zinc finger, RING/FYVE/PHD-type)	495.778	0.407837	4.89908	2.17644e-07	4.097e-05
Bv3_064990_ctek	BV3G12720	1.99763	No description available.	405.169	0.407614	4.90078	2.15551e-07	4.097e-05
Bv8_185870_emcq	BV8G08560	1.98707	No description available.	57.2661	0.537891	3.69418	9.27854e-05	0.00729293
Bv_51240_qonx	BV0G41050	1.98567	No description available.	179.647	0.558075	3.55808	0.000166738	0.0115979
Bv1_006210_hjep	BV1G07850	1.9719	No description available.	36.0994	0.611185	3.22636	0.000640783	0.0304324
Bv4_072230_omme	BV4G12300	1.94591	Albumin-2	136.834	0.457459	4.25374	6.77054e-06	0.000754896
Bv7_159680_apkw	BV7G18190	1.94386	No description available.	111.006	0.501723	3.87436	4.14276e-05	0.00379187
Bv7_157380_ynof	BV7G10910	1.92638	No description available.	2176.93	0.416088	4.62975	9.65063e-07	0.000158029
Bv5_106540_wtzp	BV5G21690	1.92525	5-methyltetrahydropteroyltriglutamate--homocysteine methyltransferase	430.132	0.436722	4.40841	3.09474e-06	0.000423037
Bv2_026820_pxru	BV2G06630	1.91987	Endo-1,3(4)-beta-glucanase 1	81.8726	0.507409	3.78367	6.24344e-05	0.00522058
Bv5_101160_hmgn	BV5G04410	1.90494	No description available.	50.8127	0.59149	3.22058	0.000655322	0.0308682
Bv8u_205160_yunz	BV0G14650	1.89533	Nuclear and cytoplasmic polyadenylated RNA-binding protein PUB1	55.2038	0.569101	3.3304	0.000425385	0.0229168
Bv8_200590_zhsc	BV8G04300	1.86668	Arabinogalactan peptide	90.6108	0.559335	3.33732	0.000413776	0.0225853
Bv6_152240_xnqc	BV6G01670	1.86384	No description available.	74.9902	0.537697	3.46633	0.000244794	0.0157068
Bv7_157960_wiwi	BV7G11430	1.86064	Putative disease resistance protein RGA3	68.0949	0.525205	3.5427	0.000177935	0.0123222
Bv2_035840_irtj	BV2G14530	1.85923	No description available.	37.1847	0.607364	3.06114	0.00119982	0.0484865
Bv_18840_sjai	BV0G24750	1.83349	No description available.	130.157	0.46969	3.90361	3.62261e-05	0.00349239
Bv_39220_meji	BV0G50540	1.81819	No description available.	42.1326	0.590656	3.07826	0.00112584	0.0462093
Bv8_202120_fpjn	BV8G05720	1.81473	Profilin-1	81.9781	0.536408	3.38312	0.000344118	0.0197428
Bv4u_090910_czwe	BV0G70300	1.8127	Histone H2A	373.978	0.420374	4.31211	5.05368e-06	0.000597322
Bv_15660_xqjx	BV0G32250	1.80772	No description available.	52.9721	0.559228	3.23253	0.000625596	0.0300073
Bv2_035120_tnnt	BV2G02750	1.80557	No description available.	69.3679	0.53865	3.35203	0.000390082	0.021745
Bv6_126060_tkyy	BV6G16200	1.80403	Lignin-forming anionic peroxidase	263.075	0.499617	3.61083	0.000133161	0.00947994
Bv_39200_jckz	BV0G50530	1.7908	No description available.	46.1717	0.562121	3.1858	0.000749463	0.0340508
Bv8_202070_xfio	BV8G05670	1.78916	No description available.	141.303	0.487441	3.67052	0.000102883	0.00777557
Bv2u_047530_rwza	BV0G15390	1.78343	protein phosphatase 2C 59	52.4448	0.55202	3.23074	0.000629965	0.0301004
Bv8_202130_ccxo	BV8G05730	1.76846	Chitinase-3-like protein 1	97.0192	0.573323	3.08457	0.00109962	0.0453979
Bv1_001420_dfyi	BV1G03430	1.76643	No description available.	75.8773	0.538081	3.28284	0.000513732	0.0265125
Bv4_073280_xcti	BV4G13280	1.75451	No description available.	165.533	0.515317	3.40471	0.000315238	0.0188424
Bv_41700_ffzn	BV0G37330	1.74655	No description available.	112.535	0.525684	3.32243	0.000439109	0.0233993
Bv9_222280_yetr	BV9G04270	1.7384	Caffeoyl-CoA O-methyltransferase	458.425	0.404389	4.29884	5.40283e-06	0.000629129
Bv1u_019050_jjoj	BV0G62060	1.73508	Protein DnaJ	105.417	0.504837	3.43692	0.000276347	0.0172388
Bv_25980_grqa	BV0G13920	1.73061	Sugar transport protein	64.0625	0.522785	3.31036	0.000460709	0.0242219
Bv1_001040_fofx	BV1G03060	1.728	No description available.	131.641	0.458336	3.77015	6.63214e-05	0.00551626
Bv2_026790_fqzn	BV2G06600	1.71385	No description available.	74.784	0.505811	3.38832	0.000336953	0.0194026
Bv1u_020090_udfw	BV0G63890	1.71243	No description available.	130.395	0.516429	3.31591	0.000450662	0.0237732
Bv6_148060_odns	BV6G09950	1.71141	Equilibrative nucleotide transporter 1	235.2	0.415975	4.11423	1.34186e-05	0.0014157
Bv_15680_jmjm	BV0G32270	1.70531	No description available.	453.592	0.49496	3.44534	0.000266937	0.0167181
Bv6_152260_miai	BV6G01690	1.67612	No description available.	904.378	0.382906	4.37738	3.6285e-06	0.000471405
Bv9_215430_gwdj	BV9G00320	1.64522	galactono-1,4-lactone dehydrogenase, mitochondrial	68.9891	0.518679	3.17194	0.000790353	0.0355999
Bv6_152950_iefn	BV6G02320	1.62681	Casparian strip membrane protein	158.775	0.446331	3.64485	0.000115007	0.00856831
Bv5_099710_xunf	BV5G04010	1.6213	Probable aquaporin TIP-type RB7-18C	7332.54	0.362328	4.47468	2.1954e-06	0.000316622
Bv3_060830_kmdw	BV3G14740	1.60994	No description available.	112.456	0.481811	3.34143	0.000407021	0.022294
Bv6_131610_mpfw	BV6G12840	1.59817	Kidney disease protein 1-like 3	213.059	0.417311	3.82968	5.07612e-05	0.00443315
Bv_22070_fqma	BV0G28910	1.59719	Affinity nitrate transporter 2	83.665	0.506271	3.15481	0.000843749	0.0369463
Bv2_024620_qrxp	BV2G04620	1.58638	Exostosin-2	127.795	0.486644	3.25983	0.00056236	0.0279636
Bv9_208200_xrdc	BV9G05270	1.5657	No description available.	458.705	0.40612	3.85526	4.51996e-05	0.0040158
Bv9_218410_hgzr	BV9G00970	1.55661	No description available.	109.053	0.462837	3.3632	0.000372948	0.0208865
Bv3_054440_smjj	BV3G03910	1.55493	No description available.	69.9902	0.509188	3.05373	0.00123322	0.0497083
Bv_64390_frpm	BV0G56220	1.54759	No description available.	375.078	0.464686	3.3304	0.000425383	0.0229168
Bv7_177650_yeak	BV7G06960	1.54715	Histone H2B	464.502	0.393439	3.93238	3.17198e-05	0.00309712
Bv_42750_xgdu	BV0G67220	1.54193	Probable ascorbate-specific transmembrane electron transporter 1	242.627	0.417534	3.69294	9.329e-05	0.00729612
Bv5_120110_qome	BV5G15110	1.53388	No description available.	131.968	0.444819	3.44832	0.000263693	0.016581
Bv2_028080_qcau	BV2G07830	1.53284	No description available.	156.849	0.433097	3.53925	0.000180536	0.0124475
Bv9_219900_ofct	BV9G02190	1.53232	Heavy metal-associated isoprenylated plant protein 26	213.306	0.411572	3.7231	8.17127e-05	0.0065873
Bv_13380_edcp	BV0G04730	1.5264	CASP-like protein Ni6	213.03	0.438236	3.48306	0.000228395	0.0147752
Bv1_005690_xmee	BV1G07370	1.51603	Actin, cytoplasmic	649.818	0.407443	3.72084	8.253e-05	0.00661924
Bv1_006660_dnji	BV1G08280	1.51209	Probable cysteine proteinase A494	721.119	0.390823	3.86898	4.24585e-05	0.00385808
Bv_40490_hzch	BV0G44740	1.50847	No description available.	107.976	0.474821	3.17692	0.000775427	0.0350279
Bv9_226720_qqki	BV9G16410	1.50483	No description available.	1768.82	0.442921	3.39751	0.000324605	0.0190277
Bv1_003510_nxxs	BV1G05380	1.47497	Polyubiquitin-C	152.497	0.461795	3.19399	0.000726208	0.0333801
Bv3_067820_eeis	BV3G10920	1.47485	Serine hydroxymethyltransferase	342.575	0.399961	3.68747	9.55477e-05	0.0074357
Bv7u_181920_dkoc	BV0G12870	1.47246	3-ketoacyl-CoA thiolase	136.863	0.480504	3.0644	0.0011854	0.048027
Bv7_177670_koiq	BV7G06980	1.46155	Histone H2A	168.807	0.436951	3.3449	0.000401411	0.0220636
Bv5_118890_pszo	BV5G13320	1.4602	Wound-induced proteinase inhibitor 1	3172.97	0.397325	3.67507	0.000100864	0.00773453
Bv_06600_jufw	BV0G17920	1.45578	Trypsin inhibitor DE-3	908.047	0.380493	3.82603	5.16053e-05	0.00446516
Bv4_072780_ryfp	BV4G12810	1.45516	Oxo-Delta(4,5)-steroid 5-beta-reductase	571.438	0.432409	3.36524	0.000369887	0.020841
Bv2_034590_ymqp	BV2G02340	1.45491	Probable S-adenosylmethionine-dependent methyltransferase	165.864	0.443231	3.28251	0.000514397	0.0265125
Bv6_130740_gymc	BV6G08770	1.45191	Coiled-coil-helix	1473.09	0.410724	3.535	0.000183799	0.0125812
Bv1_001230_guzj	BV1G03240	1.43306	No description available.	158.918	0.467641	3.06444	0.00118524	0.048027
Bv4u_090980_mywf	BV0G70370	1.40288	nodulin-like protein 1	577.244	0.387961	3.61603	0.000130222	0.00934741
Bv3_066530_cceg	BV3G00320	1.3934	Calmodulin-5/6/7/8	595.461	0.403094	3.45675	0.000254685	0.0161438
Bv_42140_uhom	BV0G10970	1.38957	Metallothionein-like protein type 3	2533.98	0.360672	3.85272	4.57236e-05	0.0040158
Bv9_218650_ihpx	BV9G01150	1.38232	LysM domain-containing GPI-anchored protein 2	1202.67	0.384113	3.59875	0.000140238	0.0099304
Bv_50640_zudu	BV0G53710	1.34392	Petal death protein	174.615	0.433028	3.10354	0.00102426	0.042709
Bv3_055740_fpgk	BV3G05100	1.32481	60S ribosomal protein L36	1594.28	0.380059	3.4858	0.000225807	0.0146681
Bv2_040310_qnfe	BV2G01080	1.31174	MLP-like protein 34	965.661	0.372761	3.51898	0.000196598	0.013264
Bv5_096080_ujhx	BV5G08120	1.30487	Probable rhamnose biosynthetic enzyme 1	388.372	0.402524	3.24172	0.000603607	0.029468
Bv9_220810_icra	BV9G02940	1.29832	Gibberellin-regulated protein	314.261	0.408257	3.18016	0.000765857	0.0346953
Bv9_221010_guzp	BV9G03120	1.28316	dehydratase FabZ	561.263	0.391812	3.27493	0.000529975	0.0268749
Bv_32090_wiim	BV0G22320	1.24779	No description available.	1679.75	0.385298	3.2385	0.000611242	0.0296565
Bv3_056260_pnsg	BV3G05670	1.24558	Proline-rich protein	301.649	0.393254	3.16738	0.000804258	0.0358602
Bv7_156460_rfww	BV7G10090	1.21483	Probable serine/threonine-protein kinase WNK5	476.509	0.372853	3.25819	0.00056597	0.0279782
Bv_45390_cgqx	BV0G37810	1.15642	Melanoma-associated antigen D1	929.921	0.367512	3.14661	0.000870492	0.0376974
Bv8_198200_qhjs	BV8G02140	1.15226	Galactinol--sucrose galactosyltransferase	1414.63	0.363914	3.16631	0.000807539	0.0358602
Bv_39310_cztr	BV0G50620	-1.07027	No description available.	2929.57	0.34457	-3.10612	0.00101438	0.0425227
Bv_56580_nmyg	BV0G00150	-1.16325	No description available.	3862.97	0.348673	-3.33621	0.000415615	0.0226072
Bv2_035920_qjkr	BV2G14600	-1.19924	No description available.	2887.54	0.390895	-3.06794	0.00116991	0.047645
Bv3_050250_aiph	BV3G10130	-1.20098	Bark storage protein A	1202.05	0.358977	-3.34555	0.000400353	0.0220636
Bv4_074410_zgwg	BV4G14310	-1.21347	No description available.	485.635	0.369664	-3.28262	0.000514162	0.0265125
Bv_51750_ryiq	BV0G58600	-1.26316	No description available.	337.615	0.390641	-3.23357	0.000623076	0.0300073
Bv5_104770_iiou	BV5G19610	-1.32826	No description available.	330.868	0.423715	-3.13478	0.000910421	0.0391033
Bv_06580_frjx	BV0G17900	-1.33521	Trypsin inhibitor 1B	978.833	0.410319	-3.25408	0.000575167	0.0283436
Bv3_067540_izir	BV3G01210	-1.34054	Brassinosteroid-regulated protein BRU1	234.723	0.414526	-3.23391	0.000622261	0.0300073
Bv_30460_exaq	BV0G69780	-1.35076	No description available.	140.834	0.437752	-3.08568	0.00109507	0.0453979
Bv5_113270_thze	BV5G00970	-1.35969	Glutathione transferase GST 23	552.743	0.429346	-3.1669	0.000805718	0.0358602
Bv6_143050_qgsa	BV6G21590	-1.36377	Basic blue protein	528.543	0.381725	-3.57265	0.00015674	0.0109998
Bv8_189480_iihw	BV8G06980	-1.37173	Thioredoxin-like protein CXXS1	1239.49	0.388449	-3.5313	0.000186684	0.0127042
Bv8_200150_drdf	BV8G03930	-1.37935	No description available.	153.87	0.452004	-3.05163	0.00124287	0.0498415
Bv4_072940_jduk	BV4G12970	-1.39991	No description available.	152.888	0.436229	-3.20912	0.000685045	0.0319552
Bv2_045240_fzxy	BV2G12270	-1.41505	Diencephalon/mesencephalon homeobox protein 1	137.696	0.436904	-3.23882	0.000610477	0.0296565
Bv3_064760_orgw	BV3G12520	-1.42646	No description available.	381.861	0.458665	-3.11002	0.00099961	0.0421284
Bv5u_121090_ypwf	BV0G08130	-1.42768	L-lactate dehydrogenase	880.827	0.451611	-3.1613	0.000823134	0.0363474
Bv_21940_uzhz	BV0G55500	-1.43566	Basic blue protein	124.262	0.470366	-3.05222	0.00124016	0.0498415
Bv4u_090870_neqc	BV0G70260	-1.45076	No description available.	130.202	0.44346	-3.27146	0.000537263	0.0270698
Bv1_000290_gyhc	BV1G02360	-1.45233	No description available.	397.05	0.416478	-3.48716	0.000224536	0.0146461
Bv4_082850_fowh	BV4G05360	-1.46186	No description available.	115.352	0.457997	-3.19185	0.000732218	0.0334607
Bv8_195130_nnjy	BV8G14640	-1.47054	Sucrose synthase	5118.76	0.377567	-3.89478	3.77273e-05	0.00357273
Bv3_053590_ipzk	BV3G03110	-1.48353	Transporter G family member	144.148	0.476605	-3.11272	0.000989517	0.0420411
Bv2_044870_jxah	BV2G11950	-1.48983	Expansin-A4	467.842	0.384566	-3.87404	4.14887e-05	0.00379187
Bv6_126970_oqjc	BV6G17110	-1.49014	No description available.	1250.76	0.358359	-4.15823	1.08388e-05	0.00116703
Bv6_138500_ndgx	BV6G20870	-1.51356	No description available.	178.12	0.480376	-3.15078	0.00085678	0.0373091
Bv_39300_wtjc	BV0G50610	-1.52574	No description available.	1034.72	0.478462	-3.18885	0.000740729	0.0337515
Bv8_186350_sjpm	BV8G08940	-1.52979	Larreatricin hydroxylase, chloroplastic	3591.67	0.383241	-3.99173	2.40483e-05	0.00239265
Bv7_173890_ywig	BV7G03410	-1.5334	Wall / vacuolar inhibitor of fructosidase 1	6410.45	0.472437	-3.24573	0.000594235	0.0291009
Bv_10840_psos	BV0G01320	-1.54723	7S globulin 2	1712.22	0.457706	-3.38041	0.000347915	0.0198083
Bv9_228400_rhud	BV9G18000	-1.5548	Binding protein-associated factor RNA polymerase I subunit B	185.075	0.499641	-3.11184	0.000992784	0.0420662
Bv3_058440_atdp	BV3G07470	-1.55644	Cytosolic sulfotransferase	1014.68	0.483541	-3.21883	0.000659777	0.0308682
Bv_37960_pfms	BV0G55980	-1.5603	7S globulin 2	2041.32	0.459586	-3.39502	0.000327912	0.0190918
Bv3_055130_ronj	BV3G04530	-1.57006	No description available.	219.994	0.43273	-3.62827	0.000123545	0.00907533
Bv_22500_jgpx	BV0G58930	-1.58181	No description available.	123.373	0.453455	-3.48836	0.00022342	0.014634
Bv5_098150_njpg	BV5G09920	-1.58387	Probable pyruvate decarboxylase C186.09	358.781	0.476114	-3.32666	0.000431773	0.0231654
Bv4_074390_ctkt	BV4G14300	-1.58673	No description available.	411.556	0.409025	-3.87929	4.0504e-05	0.00374543
Bv6_153590_kpiu	BV6G02920	-1.58772	Kunitz-type trypsin inhibitor-like	3951.99	0.397362	-3.99565	2.36085e-05	0.00236386
Bv7_172080_zypa	BV7G01810	-1.59476	No description available.	748.301	0.427451	-3.73086	7.89585e-05	0.00645849
Bv3_054500_tzah	BV3G03960	-1.59845	No description available.	1739.41	0.457161	-3.49647	0.000215993	0.0143266
Bv7_172650_jzdq	BV7G02290	-1.6011	Cannabidiolic acid synthase-like	128.017	0.472022	-3.392	0.000331954	0.0192558
Bv7_179180_ffmt	BV7G08440	-1.60664	No description available.	238.219	0.432822	-3.712	8.58034e-05	0.00681227
Bv8_203180_zurt	BV8G06740	-1.62101	Basic form of pathogenesis-related protein 1	159.359	0.488834	-3.31607	0.000450376	0.0237732
Bv3_058520_cotf	BV3G07530	-1.62683	Cytosolic sulfotransferase	601.853	0.441603	-3.68391	9.7046e-05	0.00751509
Bv1_003060_ogzq	BV1G04950	-1.63369	No description available.	259.778	0.429893	-3.80021	5.79721e-05	0.00492606
Bv7_156110_jeqj	BV7G09760	-1.63412	No description available.	86.9658	0.483651	-3.37872	0.0003503	0.0198083
Bv6_153430_sfyg	BV6G02760	-1.63685	Endogenous alpha-amylase/subtilisin inhibitor	243.008	0.522319	-3.13382	0.000913746	0.0391392
Bv8_199510_fnni	BV8G03310	-1.63729	No description available.	309.04	0.423404	-3.86698	4.28478e-05	0.00387107
Bv1_005290_pwzk	BV1G07060	-1.63789	No description available.	495.351	0.375699	-4.35957	3.97352e-06	0.00050374
Bv_30550_ajge	BV0G32020	-1.66715	No description available.	368.361	0.405736	-4.10896	1.37637e-05	0.00144244
Bv_13650_uxef	BV0G26260	-1.68493	Uricase-2 isozyme 2	256.288	0.444924	-3.787	6.15116e-05	0.00517092
Bv5_104930_tgax	BV5G19740	-1.697	Keto reductase family 4 member	509.739	0.498352	-3.40522	0.000314582	0.0188424
Bv4_089580_sqsp	BV4G02640	-1.71616	BRASSINOSTEROID INSENSITIVE 1-associated receptor kinase 1	61.0568	0.533105	-3.21918	0.000658894	0.0308682
Bv_30560_htfc	BV0G32030	-1.71882	No description available.	53.6575	0.553748	-3.10398	0.00102256	0.042709
Bv1_007340_yyae	BV1G08850	-1.73449	PHLOEM PROTEIN 2-LIKE A1	510.557	0.448704	-3.86554	4.31296e-05	0.00387427
Bv5_106290_jcfd	BV5G21530	-1.75125	Aminoethanethiol dioxygenase	88.0618	0.55778	-3.13969	0.000893654	0.0384883
Bv9_223050_umzp	BV9G12940	-1.76347	Steroid 5-alpha-reductase DET2	328.515	0.439763	-4.01005	2.20613e-05	0.00223744
Bv2_035160_wcui	BV2G02780	-1.76603	No description available.	112.937	0.502429	-3.51499	0.000199914	0.013373
Bv4_088470_ywut	BV4G01640	-1.78707	Trypsin inhibitor heavy chain H3	345.09	0.4162	-4.29377	5.54231e-06	0.000640625
Bv9_221420_ipou	BV9G03480	-1.79036	No description available.	162.998	0.568402	-3.14981	0.000859955	0.0373439
Bv2_026360_ytio	BV2G06180	-1.79194	Kaempferol 3-O-beta-D-galactosyltransferase	98.5918	0.581285	-3.08272	0.00110726	0.0455656
Bv9_206070_oifo	BV9G10770	-1.80586	Probable tuliposide A-converting enzyme b6, amyloplastic	1544.9	0.416544	-4.33534	4.49397e-06	0.000556262
Bv5_096740_qxtq	BV5G08690	-1.81799	A20 and AN1 domain-containing stress-associated protein	735.746	0.505599	-3.59572	0.000142067	0.0100148
Bv3u_070870_fdhu	BV0G58400	-1.82281	Probable serine/threonine-protein kinase	286.686	0.499207	-3.65142	0.000111784	0.0083678
Bv6_148880_twmz	BV6G10650	-1.82882	Serine carboxypeptidase-like	113.028	0.521026	-3.51003	0.000204104	0.0135954
Bv6_150510_xchq	BV6G12060	-1.85826	No description available.	543.416	0.464385	-4.00156	2.29618e-05	0.00231384
Bv9_225420_sqtg	BV9G15170	-1.86806	No description available.	1111.91	0.363121	-5.14447	5.23204e-08	1.20953e-05
Bv9_206780_cuiz	BV9G11390	-1.8711	Inactivating protein PD	2352.54	0.375151	-4.98759	1.31137e-07	2.64291e-05
Bv8_200830_omxo	BV8G04530	-1.88651	Probable chlorophyll(ide) b reductase NYC1, chloroplastic	44.4975	0.575167	-3.27993	0.000519653	0.0266385
Bv1_007200_unuu	BV1G08750	-1.88804	No description available.	563.118	0.400491	-4.71433	6.09707e-07	0.000105325
Bv3_053770_cxup	BV3G03270	-1.88903	WRKY transcription factor 27	314.901	0.435127	-4.34133	4.35966e-06	0.00054827
Bv_33470_gcqz	BV0G71460	-1.89288	Responsive transcription factor RAP2-3	2229.52	0.390147	-4.85171	2.8443e-07	5.13935e-05
Bv3_057780_kisy	BV3G06930	-1.90223	No description available.	76.3173	0.526841	-3.61064	0.000133274	0.00947994
Bv9_230330_yrns	BV9G19770	-1.917	No description available.	40.4763	0.575636	-3.33022	0.000425681	0.0229168
Bv_78700_gezd	BV0G36520	-1.95151	No description available.	27.6805	0.632702	-3.08441	0.00110029	0.0453979
Bv2_039100_dmpq	BV2G00090	-1.95218	Binding allergen Ole e 8	400.631	0.441774	-4.41897	2.93089e-06	0.000404154
Bv_39830_tmsg	BV0G23500	-1.9582	Glycosyltransferase subunit 2	87.0235	0.598221	-3.27337	0.000533239	0.0269534
Bv8_195380_fzxr	BV8G14870	-1.96823	Pectinesterase/pectinesterase inhibitor	81.9961	0.50654	-3.88564	3.93423e-05	0.00370336
Bv3_065700_pgyh	BV3G13350	-1.96998	UDP-glycosyltransferase	954.664	0.456568	-4.31475	4.98702e-06	0.000593909
Bv9u_231360_aurc	BV0G49270	-2.00127	Hexokinase-1	583.082	0.425024	-4.70859	6.29135e-07	0.000107404
Bv4_081780_xptr	BV4G03980	-2.02828	Linoleate 9S-lipoxygenase	287.034	0.413624	-4.90368	2.12027e-07	4.097e-05
Bv6_129650_prfo	BV6G07690	-2.04616	No description available.	107.663	0.466524	-4.38596	3.47265e-06	0.00045874
Bv_86740_wezx	BV0G09500	-2.09371	No description available.	32.1146	0.605518	-3.45772	0.00025366	0.0161438
Bv9_206810_qatk	BV9G11420	-2.15346	Inactivating protein PD	24.1302	0.679378	-3.16975	0.000796985	0.035694
Bv_52090_jzds	BV0G60420	-2.15547	Receptor like protein kinase	40.2316	0.652592	-3.30293	0.000474503	0.024864
Bv8_197380_ndzm	BV8G01420	-2.17359	No description available.	173.898	0.444388	-4.89119	2.27599e-07	4.1603e-05
Bv1_011850_erzt	BV1G11970	-2.20336	Alcohol dehydrogenase class-3	2890.99	0.696634	-3.16286	0.000818245	0.0362333
Bv4u_091820_perp	BV0G42770	-2.21156	No description available.	3021.86	0.710426	-3.11301	0.000988434	0.0420411
Bv_48570_mwcf	BV0G23420	-2.24712	No description available.	17.5268	0.685345	-3.27882	0.000521924	0.0266385
Bv_51640_kcxs	BV0G22130	-2.25014	No description available.	36.5234	0.655485	-3.43279	0.000281068	0.0173474
Bv8_184360_xsra	BV8G11180	-2.25327	Probable pyruvate decarboxylase C186.09	220.314	0.542873	-4.15064	1.12469e-05	0.00120273
Bv3_050730_iyqy	BV3G10610	-2.25909	Inactive disease susceptibility protein LOV1	43.0956	0.623709	-3.62203	0.000126908	0.00923609
Bv4_082910_zmhx	BV4G05390	-2.29189	No description available.	1239.75	0.357983	-6.40223	1.25229e-11	5.96544e-09
Bv5_097150_wnsu	BV5G09050	-2.30106	UDP-glycosyltransferase	211.36	0.518876	-4.43469	2.70228e-06	0.000379285
Bv4u_091810_hxwn	BV0G42760	-2.31926	No description available.	3784.43	0.71006	-3.26629	0.000548283	0.0274082
Bv5_095310_ygei	BV5G07410	-2.32696	S-transferase T3	9.675	0.709598	-3.27926	0.000521024	0.0266385
Bv7_161620_fetf	BV7G13510	-2.35141	Pentatricopeptide repeat-containing protein	17.7749	0.688293	-3.4163	0.000300694	0.0181804
Bv_50280_ndxw	BV0G29390	-2.36051	No description available.	10.2421	0.70978	-3.3257	0.000433436	0.0231756
Bv5_103980_eyoi	BV5G19060	-2.37689	No description available.	9.745	0.710004	-3.34772	0.000396894	0.0220465
Bv4_080800_cxgd	BV4G03140	-2.41359	Tip elongation aberrant protein 1	46.9771	0.564461	-4.27592	6.06101e-06	0.000695468
Bv8_199230_wwey	BV8G03030	-2.4258	Splicing factor ATP-dependent RNA helicase	14.7642	0.706257	-3.43472	0.000278844	0.0173258
Bv_52240_sgdk	BV0G19200	-2.43545	Spore coat protein A	13.2782	0.709526	-3.4325	0.000281399	0.0173474
Bv9_217460_aeir	BV9G07720	-2.47122	7S globulin 2	243.67	0.480917	-5.13856	5.41891e-08	1.23457e-05
Bv_03580_ineq	BV0G46060	-2.53472	No description available.	118.371	0.5599	-4.5271	1.66764e-06	0.00024967
Bv6_128520_fjco	BV6G06620	-2.53903	No description available.	23.6225	0.680722	-3.72991	7.92932e-05	0.00645849
Bv8_196560_jzco	BV8G15950	-2.55124	Auxin-binding protein ABP19b	135.609	0.580844	-4.39231	3.36154e-06	0.000449241
Bv_49660_wzit	BV0G56680	-2.56632	Delta-1-pyrroline-5-carboxylate synthase	12.5242	0.706897	-3.63041	0.000122411	0.00903428
Bv6_150310_gsid	BV6G11870	-2.59575	No description available.	11.603	0.710319	-3.65435	0.00011037	0.00830155
Bv7_158100_ujwh	BV7G11530	-2.59985	Flavonol synthase/flavanone 3-hydroxylase	14.9565	0.707745	-3.67343	0.000101588	0.00775223
Bv4_088800_ckme	BV4G01900	-2.60061	No description available.	354.932	0.467219	-5.56614	3.87597e-09	1.10782e-06
Bv3_065690_oydq	BV3G13340	-2.64094	DIMBOA UDP-glucosyltransferase BX9	402.971	0.469043	-5.63048	2.56162e-09	8.05374e-07
Bv2_036900_jzij	BV2G17280	-2.68466	Trans-cinnamate 4-monooxygenase	1203.2	0.703947	-3.81372	5.45545e-05	0.00466085
Bv5_118870_tmyg	BV5G13300	-2.86919	Wound-induced proteinase inhibitor 1	8113.99	0.349254	-8.21521	2.22045e-16	1.74527e-13
Bv5_118160_igwi	BV5G12630	-2.93716	Acidic endochitinase	35.6443	0.699419	-4.19943	8.85842e-06	0.000973807
Bv9_226010_ftpd	BV9G15750	-2.96268	No description available.	17.7676	0.700087	-4.23187	7.54722e-06	0.000835509
Bv_78250_ungz	BV0G69550	-3.03596	No description available.	16.9871	0.696083	-4.3615	3.93482e-06	0.000502889
Bv_53810_pjyo	BV0G48500	-3.04829	No description available.	16.1661	0.705929	-4.31813	4.90275e-06	0.00058833
Bv3_064240_naqo	BV3G12080	-3.04877	60S ribosomal protein L26	68.7176	0.546768	-5.57598	3.63919e-09	1.0794e-06
Bv2_028630_qxrz	BV2G08350	-3.06689	No description available.	1104.24	0.699927	-4.38173	3.54856e-06	0.000464862
Bv3_051360_dqwn	BV3G16950	-3.1021	Lignin-forming anionic peroxidase	24.7222	0.700759	-4.42678	2.81512e-06	0.000391625
Bv4_087010_rpxc	BV4G00360	-3.11517	disease resistance protein At1g12290	24.9133	0.659262	-4.72524	5.74313e-07	0.000100313
Bv5_103220_sdzr	BV5G18540	-3.14039	Inactive rhomboid protein 1	18.1985	0.693179	-4.53042	1.63873e-06	0.000247701
Bv1_013070_xcjk	BV1G12770	-3.1673	No description available.	18.3782	0.692085	-4.57646	1.2838e-06	0.000201813
Bv2_041880_gjjq	BV2G02000	-3.17503	No description available.	17.9144	0.703843	-4.511	1.8152e-06	0.000264213
Bv6_127900_rmnx	BV6G17980	-3.32645	No description available.	1007.3	0.500379	-6.64786	2.00773e-12	1.08833e-09
Bv5_113360_uxxg	BV5G01060	-3.36264	Cation/H(+) antiporter	33.2898	0.686973	-4.89486	2.22913e-07	4.12258e-05
Bv_85420_tidh	BV0G71690	-3.48859	No description available.	103.652	0.570922	-6.11046	1.01078e-10	4.07424e-08
Bv6_150330_eimp	BV6G11890	-3.59254	No description available.	29.2459	0.667295	-5.38374	1.22359e-08	3.2058e-06
Bv_15230_mzta	BV0G42130	-3.65885	No description available.	25.8779	0.675988	-5.41259	1.02259e-08	2.7246e-06
Bv6_146630_zgmg	BV6G20110	-3.91692	Transporter B family member	46.3513	0.651781	-6.00956	2.03634e-10	7.44449e-08
Bv7_160270_mwox	BV7G18650	-3.9329	No description available.	282.356	0.510445	-7.70483	4.44089e-16	3.32432e-13
Bv9_212660_goyq	BV9G11850	-3.9671	ribonucleoprotein A1, A2/B1 homolog	44.9969	0.623387	-6.36379	1.65776e-11	7.66472e-09
Bv9_224250_aayd	BV9G14070	-4.08629	Non-symbiotic hemoglobin	385.221	0.512972	-7.96591	2.22045e-16	1.74527e-13
Bv8_193430_qszq	BV8G00700	-4.10335	No description available.	271.875	0.459504	-8.92995	2.22045e-16	1.74527e-13
Bv8_197640_qcgw	BV8G01670	-4.10473	No description available.	305.415	0.418205	-9.81513	2.22045e-16	1.74527e-13
Bv4_082540_wnhm	BV4G05150	-4.14525	Uncharacterized N-acetyltransferase p20	33.1331	0.677181	-6.12133	9.36666e-11	3.87484e-08
Bv6_144970_kxqg	BV6G22160	-4.32479	No description available.	33.6931	0.668651	-6.46793	7.72493e-12	3.79487e-09
Bv7_167250_xizh	BV7G17770	-4.59958	No description available.	45.8191	0.637443	-7.21567	2.26485e-14	1.48348e-11
Bv3u_069630_twjk	BV0G43150	-4.74774	Splicing factor 3B subunit 3	2763.39	0.684142	-6.9397	2.09166e-13	1.26465e-10
Bv4_086910_oyrg	BV4G00310	-4.80724	Disease resistance protein	350.262	0.470951	-10.2075	2.22045e-16	1.74527e-13
Bv4_087090_nieh	BV4G00430	-5.12801	Disease resistance protein	129.942	0.564247	-9.08825	2.22045e-16	1.74527e-13
Bv4_087030_hdaa	BV4G00380	-5.52495	Disease resistance protein	404.761	0.506044	-10.9179	2.22045e-16	1.74527e-13
Bv6_133350_gsqw	BV6G14350	-7.15179	No description available.	2405.25	0.453558	-15.7682	2.22045e-16	1.74527e-13
Bv7_168050_kxrp	BV7G01170	-7.61198	No description available.	418.634	0.540277	-14.089	2.22045e-16	1.74527e-13

## Sheet: siggenes-IR vs IS-10dai
Gene name	Gene ID in PLAZA 3.0	log2FoldChange	Gene description	baseMean	lfcSE	stat	pvalue	padj
Bv_21840_zgho	BV0G55190	5.16843	Methyltransferase	131.392	0.560813	9.21596	2.22045e-16	2.52539e-13
Bv_13850_neac	BV0G24110	4.59956	Probable nucleoredoxin 1-1	101.592	0.561193	8.19603	2.22045e-16	2.52539e-13
Bv_49330_wnai	BV0G68320	4.36154	No description available.	57.5429	0.609533	7.15554	2.22045e-16	2.52539e-13
Bv9_226720_qqki	BV9G16410	3.89832	No description available.	752.109	0.496386	7.85339	2.22045e-16	2.52539e-13
Bv3_066270_goti	BV3G00090	3.8051	Putative disease resistance RPP13-like protein 1	592.759	0.504363	7.54438	2.22045e-16	2.52539e-13
Bv3_058220_huxn	BV3G07300	3.06447	No description available.	22.2119	0.646904	4.73713	1.55066e-08	3.14932e-06
Bv9_228980_ruuh	BV9G18520	3.05788	No description available.	47.3666	0.584642	5.23034	4.24538e-10	1.14962e-07
Bv1_006390_daft	BV1G08030	2.99876	KDEL motif-containing protein 1	21.1796	0.647409	4.63195	3.1973e-08	6.26965e-06
Bv_54270_kjmt	BV0G12000	2.94077	Probable disease resistance RPP8-like protein	144.388	0.473219	6.2144	1.17462e-13	5.41593e-11
Bv9_227980_fgkt	BV9G17610	2.92192	No description available.	67.6823	0.590455	4.94859	3.45593e-09	7.75766e-07
Bv_86160_krhm	BV0G35210	2.90527	No description available.	16.1754	0.655703	4.43076	1.22266e-07	2.20369e-05
Bv_08510_qzxi	BV0G69340	2.90397	Stem-specific protein TSJT1	138.045	0.475674	6.10495	3.12417e-13	1.33246e-10
Bv7_158130_kndf	BV7G11560	2.69709	Putative disease resistance protein RGA3	124.386	0.504481	5.34626	1.73505e-10	5.28571e-08
Bv7_170240_rmjw	BV7G17380	2.67947	Phosphoinositide phosphatase SAC6	78.9063	0.523768	5.11576	1.00941e-09	2.49574e-07
Bv7_157960_wiwi	BV7G11430	2.65089	Putative disease resistance protein RGA3	95.9891	0.498597	5.31671	2.18362e-10	6.20877e-08
Bv2_027430_cint	BV2G07200	2.64223	LOB domain-containing protein 41	227.062	0.501288	5.27089	3.11109e-10	8.67323e-08
Bv4_073730_ppqq	BV4G13670	2.57643	Citrate synthase, mitochondrial	49.7834	0.647009	3.98206	1.99084e-06	0.00026126
Bv4_072910_jykj	BV4G12940	2.52237	No description available.	47.8735	0.556258	4.53454	6.16389e-08	1.15556e-05
Bv9_213740_rmfp	BV9G05390	2.39509	No description available.	229.182	0.557234	4.29818	2.87018e-07	4.7082e-05
Bv_26960_yncz	BV0G35730	2.33668	Putative disease resistance protein RGA4	29.5423	0.613622	3.80801	5.45347e-06	0.000620241
Bv1_006210_hjep	BV1G07850	2.32957	No description available.	73.4984	0.609472	3.82227	5.02917e-06	0.000587655
Bv1_006220_mxyn	BV1G07860	2.31159	No description available.	1294.73	0.463591	4.98628	2.62749e-09	6.05743e-07
Bv_27230_dsst	BV0G62720	2.29947	Caffeoyl-CoA O-methyltransferase	959.872	0.442007	5.20235	5.25475e-10	1.37917e-07
Bv_85470_jgya	BV0G00380	2.28616	Putative disease resistance protein RGA3	47.5779	0.554667	4.12169	8.60796e-07	0.000125514
Bv8_190400_jzap	BV8G00110	2.27032	NEDD8-specific protease 1	11.8435	0.658598	3.4472	3.85919e-05	0.0033977
Bv9_224050_dfdu	BV9G13880	2.25934	O-acyltransferase WSD1	62.8276	0.552412	4.08996	1.04392e-06	0.000143623
Bv3_065310_uyes	BV3G12990	2.23724	No description available.	11.4915	0.658894	3.39545	5.03561e-05	0.00425285
Bv3_058400_cufc	BV3G07430	2.22383	Cytosolic sulfotransferase	22.5287	0.623125	3.56884	2.03525e-05	0.0019335
Bv_06550_muoq	BV0G17880	2.21031	No description available.	550.14	0.531888	4.1556	6.99364e-07	0.000103749
Bv7u_180200_qope	BV0G74870	2.17557	No description available.	13.0528	0.657152	3.31061	7.72805e-05	0.00587392
Bv1u_022310_dhrd	BV0G65880	2.17321	No description available.	61.0874	0.528554	4.11161	9.15333e-07	0.000132335
Bv_72260_jgpm	BV0G18170	2.12987	Putative disease resistance	39.4526	0.609839	3.49251	3.04789e-05	0.00275999
Bv8_195100_sjqn	BV8G14610	2.10493	No description available.	10.4615	0.659067	3.19381	0.000137166	0.00937042
Bv3_066280_zyst	BV3G00100	2.10488	Putative disease resistance RPP13-like protein 1	159.33	0.479185	4.39263	1.56665e-07	2.75537e-05
Bv3_056740_mzfc	BV3G06100	2.05903	No description available.	9.18158	0.65517	3.14274	0.000175259	0.0113255
Bv_54640_coka	BV0G51450	2.02959	Putative pleiotropic drug resistance protein 7	13.1024	0.657038	3.089	0.000225945	0.0138655
Bv9_226400_nntc	BV9G16120	2.01267	Putative boron transporter 5	9.72193	0.658804	3.05504	0.000264757	0.0156289
Bv1_011750_ynrz	BV1G11910	2.00048	Duffy receptor beta form	22.4564	0.626407	3.19358	0.000137316	0.00937042
Bv_18770_pozw	BV0G24720	1.96989	No description available.	72.8041	0.518481	3.79934	5.72778e-06	0.000647125
Bv9_230640_yngp	BV9G20050	1.96925	No description available.	11.9894	0.656396	3.0001	0.000341048	0.0189521
Bv4_073850_kzht	BV4G13790	1.96838	Probable E3 ubiquitin-protein ligase makorin-2	478.013	0.453033	4.3449	2.13067e-07	3.67164e-05
Bv8u_203900_zxjy	BV0G78440	1.96094	Putative nuclease HARBI1	86.0759	0.520408	3.76809	6.83134e-06	0.000745326
Bv_22590_wmeo	BV0G58990	1.95744	No description available.	54.5628	0.544883	3.5924	1.79386e-05	0.00173883
Bv5_119880_kfhr	BV5G14890	1.95267	No description available.	132.885	0.50424	3.87251	3.77217e-06	0.000459666
Bv8_197520_mtak	BV8G01560	1.94708	Protein ClpB	181.812	0.452477	4.30316	2.7809e-07	4.61316e-05
Bv2_036060_htgm	BV2G14690	1.94388	No description available.	8.10425	0.652657	2.97841	0.000376468	0.0203245
Bv7_162690_gyta	BV7G16900	1.92362	No description available.	7.98062	0.652144	2.94968	0.000428716	0.0228127
Bv7_158690_rrma	BV7G12030	1.91787	Bifunctional monodehydroascorbate reductase and carbonic anhydrase nectarin-3	35.1501	0.603422	3.17832	0.000147806	0.00992747
Bv1_007760_tpnf	BV1G09240	1.89853	Cytosolic sulfotransferase	18.5323	0.653283	2.90614	0.000520923	0.0264493
Bv_53030_pirk	BV0G27280	1.87899	Putative disease resistance protein RGA3	80.9235	0.53452	3.51527	2.70433e-05	0.00248043
Bv1_017900_fzmi	BV1G14290	1.87746	No description available.	16.2059	0.655022	2.86626	0.000621287	0.0302833
Bv9_218750_kjzy	BV9G01230	1.8589	NAC transcription factor NAM	59.2892	0.528332	3.51844	2.65959e-05	0.0024659
Bv_06500_pdgi	BV0G17840	1.85053	Trypsin inhibitor DE-3	829.131	0.504792	3.66593	1.20373e-05	0.0012599
Bv5_107210_pjep	BV5G21930	1.8492	No description available.	149.178	0.489441	3.7782	6.45391e-06	0.000710347
Bv1_006110_ctqz	BV1G07770	1.83976	Short-chain dehydrogenase/reductase 2b	37.7918	0.585024	3.14477	0.000173571	0.0112638
Bv9_220450_txhm	BV9G02610	1.8301	Dirigent protein 23	251.065	0.488966	3.74279	7.87073e-06	0.000844495
Bv2_028630_qxrz	BV2G08350	1.81508	No description available.	13.758	0.654201	2.7745	0.00092435	0.0425052
Bv5_111680_uyeo	BV5G14140	1.78054	Pentatricopeptide repeat-containing protein	73.0399	0.539406	3.30092	8.1107e-05	0.0060734
Bv7u_180040_otuw	BV0G74760	1.77467	No description available.	19.1189	0.637643	2.78316	0.00089075	0.0416145
Bv_85630_cynd	BV0G23720	1.74791	No description available.	17.0505	0.638813	2.73618	0.00108753	0.0479412
Bv3u_069010_ignp	BV0G31410	1.73333	Dehydration-responsive element-binding protein 1E	81.7659	0.564462	3.07076	0.000246078	0.0147301
Bv7_174220_pquw	BV7G03720	1.73229	Probable CCR4-associated factor 1 homolog	1031.8	0.42181	4.10681	9.4243e-07	0.000134162
Bv2_024210_pmxz	BV2G04230	1.7234	CCCH domain-containing protein 66	595.354	0.499974	3.44697	3.86374e-05	0.0033977
Bv9_219810_qddk	BV9G02100	1.71421	No description available.	48.1713	0.55241	3.10316	0.0002114	0.0131624
Bv4_073280_xcti	BV4G13280	1.70395	No description available.	179.305	0.464948	3.66481	1.21116e-05	0.0012599
Bv5_094010_wmfg	BV5G06230	1.70356	WRKY transcription factor 53	84.5867	0.543712	3.1332	0.000183389	0.0117617
Bv4_080060_piio	BV4G08820	1.68508	Lignin-forming anionic peroxidase	52.2026	0.571328	2.94941	0.000429242	0.0228127
Bv6_147640_kkkj	BV6G09550	1.67556	Kelch-repeat protein At1g23390	1377.84	0.486436	3.44456	3.91223e-05	0.0034227
Bv1_012280_tyza	BV1G12310	1.67526	U-box domain-containing protein 28	1940.93	0.462273	3.62395	1.51297e-05	0.00150602
Bv_25030_hgjn	BV0G36130	1.65479	Plastocyanin minor isoform, chloroplastic	91.112	0.565667	2.92539	0.000478088	0.0247157
Bv5_108560_wpud	BV5G20490	1.64552	No description available.	60.9981	0.602392	2.73165	0.00110851	0.0486147
Bv9_206790_tnoz	BV9G11400	1.6278	Putative F-box/kelch-repeat protein At1g12870	164.739	0.492219	3.30706	7.86615e-05	0.0059379
Bv7_175270_tona	BV7G04690	1.62383	Putative protein phosphatase 2C-like protein 45	42.3983	0.586838	2.76708	0.000954054	0.0435192
Bv5_119690_tiqs	BV5G14700	1.59622	No description available.	97.9235	0.506883	3.14909	0.00017003	0.0111392
Bv_12000_fgsz	BV0G48970	1.58235	Calcium-binding protein PBP1	108.875	0.580216	2.72717	0.00112962	0.0490364
Bv8_202500_cgfo	BV8G06080	1.5725	Putative inactive cadmium/zinc-transporting ATPase HMA3	716.042	0.483795	3.25035	0.000104146	0.00746523
Bv8_200850_kwiu	BV8G04550	1.56906	BRASSINOSTEROID INSENSITIVE 1-associated receptor kinase 1	221.927	0.486732	3.22367	0.000118661	0.00839984
Bv1_005230_qzjy	BV1G07000	1.56772	No description available.	249.978	0.489701	3.20138	0.000132232	0.00913311
Bv2_026790_fqzn	BV2G06600	1.55166	No description available.	93.9212	0.505209	3.07133	0.000245422	0.0147301
Bv5_096740_qxtq	BV5G08690	1.54487	A20 and AN1 domain-containing stress-associated protein	800.14	0.422977	3.65236	1.29643e-05	0.00133236
Bv5_101870_hice	BV5G04870	1.54007	Putative disease resistance protein RGA3	41.3071	0.56175	2.74155	0.00106316	0.047233
Bv5_118990_fxur	BV5G13410	1.53598	No description available.	132.578	0.508225	3.02225	0.000308106	0.0174627
Bv7u_181350_jrmq	BV0G26660	1.52638	Acylpyruvase FAHD1, mitochondrial	40.3295	0.560454	2.72348	0.00114729	0.0496769
Bv9_227400_mhoj	BV9G17080	1.51587	Transport protein 2	386.967	0.445417	3.40327	4.83822e-05	0.00410647
Bv2_026820_pxru	BV2G06630	1.5074	Endo-1,3(4)-beta-glucanase 1	83.37	0.495899	3.03974	0.000284226	0.0164929
Bv9_219770_reke	BV9G02070	1.50631	PIP1-3/PIP1-4	4819.77	0.474315	3.17577	0.000149631	0.0100106
Bv_51230_uatd	BV0G41040	1.48756	No description available.	357.868	0.498395	2.98471	0.000365849	0.0199405
Bv4_080870_nfuy	BV4G03190	1.48729	Probable exonuclease mut-7 homolog	123.597	0.47681	3.11926	0.000195924	0.0122885
Bv9_219100_nykn	BV9G01530	1.47363	F-box protein SKIP23	113.07	0.476398	3.09327	0.000221465	0.0136397
Bv7_170890_idtj	BV7G14900	1.47218	Phospholipase A1-II	294.641	0.459302	3.20526	0.000129773	0.00903645
Bv2_024590_gkaf	BV2G04590	1.45005	No description available.	613.097	0.432351	3.35389	6.21895e-05	0.00495773
Bv2_024630_gqok	BV2G04630	1.44358	PIP1-3/PIP1-4	289.859	0.470042	3.07118	0.000245594	0.0147301
Bv9_219010_mfea	BV9G01450	1.44027	Monocopper oxidase-like protein SKU5	146.979	0.491879	2.9281	0.000472327	0.0246419
Bv5_104510_dxgr	BV5G19450	1.42657	Amyrin Synthase	174.158	0.507625	2.81029	0.000792717	0.0376706
Bv3_063130_sjdx	BV3G16260	1.42638	Polymerase alpha-associated DNA helicase A	138.164	0.520257	2.74168	0.0010626	0.047233
Bv6_144600_xwqy	BV6G21920	1.4184	protein DnaJ	126.417	0.504348	2.81235	0.000785712	0.037442
Bv_51240_qonx	BV0G41050	1.40925	No description available.	157.181	0.48614	2.89885	0.000538055	0.0270774
Bv1_002050_xiyt	BV1G04040	1.40376	Tricetin 3',4',5'-O-trimethyltransferase, phenylpropanoid pathway	195.445	0.457061	3.07127	0.000245491	0.0147301
Bv5_103730_jecw	BV5G18910	1.40055	Probable aquaporin NIP5-1	683.938	0.42869	3.26705	9.59288e-05	0.00698121
Bv8u_204710_otoo	BV0G14300	1.37777	Xyloglucan endotransglucosylase/hydrolase protein	228.241	0.47831	2.88049	0.000583569	0.0287756
Bv9_220580_mazm	BV9G02740	1.36717	Cis-trans isomerase	1609.69	0.405962	3.36772	5.79844e-05	0.00473308
Bv3u_069280_gums	BV0G31670	1.3662	POZ domain-containing protein At2g04740	208.869	0.486312	2.80931	0.000796096	0.0377261
Bv8_184160_dgmr	BV8G10990	1.35681	Amorpha-4,11-diene 12-monooxygenase	1909.44	0.411744	3.29529	8.34112e-05	0.00621395
Bv2_035970_kyjk	BV2G14630	1.34555	Binding allergen Bet v 3	863.628	0.450968	2.98369	0.000367541	0.019969
Bv7u_182970_meon	BV0G46950	1.34102	No description available.	396.997	0.461038	2.9087	0.000515031	0.026329
Bv7_159090_ftfc	BV7G12360	1.33144	Putative peptide/nitrate transporter At2g38100	484.674	0.47969	2.77563	0.000919906	0.0424151
Bv9_228780_dtte	BV9G18340	1.32811	Lactosylceramide 4-alpha-galactosyltransferase	137.37	0.485635	2.73479	0.00109393	0.0480991
Bv4_073690_csui	BV4G13630	1.30638	F-box protein	1226.95	0.411637	3.17362	0.000151185	0.0100359
Bv7_179780_uysx	BV7G09010	1.27255	RAB6-interacting golgin	185.108	0.464902	2.73724	0.0010827	0.0478521
Bv_13870_euje	BV0G24130	1.24803	No description available.	11453.7	0.430363	2.89994	0.000535458	0.0270774
Bv9_230690_wrdn	BV9G20090	1.2375	Anthocyanin 3'-O-beta-glucosyltransferase	279.847	0.445756	2.77619	0.000917717	0.0424151
Bv9_219400_seqk	BV9G01750	1.19804	No description available.	644.589	0.420029	2.85229	0.000660507	0.0318312
Bv2_029490_aomj	BV2G09120	1.1812	No description available.	710.189	0.427426	2.76352	0.000968617	0.0440656
Bv_32090_wiim	BV0G22320	-1.24785	No description available.	778.02	0.429034	-2.90851	0.000515467	0.026329
Bv_31270_rgfa	BV0G68050	-1.28368	Probable glutathione S-transferase MSR-1	722.456	0.465072	-2.76017	0.00098251	0.0444606
Bv7_158990_timq	BV7G12300	-1.30473	Zn(2+) purple acid phosphatase	253.835	0.478144	-2.72874	0.00112217	0.0489623
Bv_32220_wsxd	BV0G22440	-1.32322	No description available.	8294.97	0.454935	-2.90859	0.000515285	0.026329
Bv_06580_frjx	BV0G17900	-1.34323	Trypsin inhibitor 1B	621.999	0.440854	-3.04688	0.000274976	0.0160654
Bv1_001050_jkmf	BV1G03070	-1.35193	Mu-theraphotoxin-Hhn2a	283.821	0.474413	-2.84968	0.000668086	0.0321057
Bv8_196100_hadg	BV8G15550	-1.375	S-adenosylmethionine decarboxylase proenzyme	1252.16	0.435856	-3.1547	0.000165532	0.0109456
Bv_06400_iseq	BV0G17770	-1.38418	Glutathione transferase GST 23	658.372	0.442567	-3.12761	0.000188326	0.0119436
Bv4_088800_ckme	BV4G01900	-1.38827	No description available.	193.601	0.459808	-3.01924	0.000312397	0.0175891
Bv8_203330_sohu	BV8G06870	-1.39844	No description available.	244.156	0.489722	-2.85557	0.000651097	0.0314666
Bv1u_020820_froc	BV0G64530	-1.40774	No description available.	740.616	0.457369	-3.07792	0.000237985	0.0145001
Bv3u_070870_fdhu	BV0G58400	-1.42115	Probable serine/threonine-protein kinase	265.967	0.445172	-3.19236	0.000138133	0.00937098
Bv4_082850_fowh	BV4G05360	-1.43548	No description available.	218.9	0.446179	-3.21728	0.000122414	0.00855897
Bv6_151370_ccdy	BV6G00900	-1.4545	No description available.	174.329	0.48701	-2.98659	0.000362727	0.0198337
Bv2_035330_mcjw	BV2G02920	-1.46465	Taxadien-5-alpha-ol O-acetyltransferase	190.151	0.48381	-3.02733	0.000300982	0.0171158
Bv5_097530_ozdh	BV5G09360	-1.46978	Pleiotropic ABC efflux transporter of multiple drugs	338.097	0.435484	-3.37504	5.58718e-05	0.0046047
Bv9_222590_ckqk	BV9G12490	-1.47661	No description available.	227.473	0.519899	-2.84019	0.000696318	0.0333685
Bv_27070_qcaz	BV0G35800	-1.47662	Putative disease resistance protein RGA3	63.193	0.54092	-2.72983	0.00111702	0.0488626
Bv_16300_fpmp	BV0G28640	-1.47694	Transcription factor Y subunit A	52.2478	0.542518	-2.72238	0.00115257	0.0497795
Bv5_114610_kxnj	BV5G02150	-1.4788	Trypsin inhibitor	225.24	0.514977	-2.87159	0.000606894	0.0297517
Bv6_128350_ktfi	BV6G18400	-1.49078	Probable peptide/nitrate transporter	73.9732	0.508888	-2.92948	0.000469412	0.0246405
Bv5_104150_ocra	BV5G19180	-1.49883	Ubiquinol oxidase 1a, mitochondrial	522.385	0.425714	-3.52075	2.62742e-05	0.00244939
Bv1_006970_jood	BV1G08540	-1.51119	Thioredoxin H-type	88.0396	0.521209	-2.89938	0.000536782	0.0270774
Bv9_230380_xpgi	BV9G19820	-1.51615	Na(+)/H(+) antiporter NhaD	54.9585	0.54486	-2.78263	0.000892785	0.0416145
Bv2_042260_xrpk	BV2G02260	-1.5214	Protein GOS9	1542.57	0.425441	-3.57606	1.95816e-05	0.00188736
Bv9_219390_wswy	BV9G01740	-1.56404	No description available.	227.688	0.453146	-3.45151	3.77395e-05	0.00337087
Bv9u_231480_afwz	BV0G49380	-1.56517	Histidine-containing phosphotransfer protein	41.1396	0.561548	-2.78724	0.000875332	0.0410252
Bv6_153580_rnpy	BV6G02910	-1.56596	Amylase/subtilisin inhibitor	78.7762	0.513081	-3.05207	0.000268445	0.0157377
Bv4_089410_torx	BV4G02480	-1.57677	BRASSINOSTEROID INSENSITIVE 1-associated receptor kinase 1	73.3336	0.520315	-3.03041	0.00029674	0.0169879
Bv1_000290_gyhc	BV1G02360	-1.58647	No description available.	586.554	0.437852	-3.6233	1.51838e-05	0.00150602
Bv5_100520_jzts	BV5G22550	-1.58908	Expansin-like B1	837.815	0.543054	-2.92619	0.000476378	0.0247096
Bv5_113800_tegh	BV5G01460	-1.62135	Sirohydrochlorin ferrochelatase	80.8367	0.587761	-2.75853	0.000989418	0.0446547
Bv4_082910_zmhx	BV4G05390	-1.63705	No description available.	1208.18	0.412682	-3.96685	2.17769e-06	0.000283599
Bv1_011340_rqhx	BV1G00220	-1.63915	Like protein subfamily 1 member	151.136	0.479575	-3.41793	4.48799e-05	0.00388655
Bv5_104930_tgax	BV5G19740	-1.64052	Keto reductase family 4 member	401.617	0.451721	-3.63171	1.45066e-05	0.0014644
Bv8_202380_cpyp	BV8G05960	-1.66798	CCCH domain-containing protein 49	80.4911	0.522562	-3.19192	0.000138422	0.00937098
Bv5_095620_hefa	BV5G07700	-1.66974	Osmotin-like protein	63.3495	0.546022	-3.05801	0.000261136	0.0154687
Bv1_012330_pngd	BV1G12350	-1.67075	Putative nuclease HARBI1	140.183	0.467867	-3.571	2.01191e-05	0.00192827
Bv_41110_dtss	BV0G62420	-1.68889	No description available.	87.195	0.52174	-3.23703	0.000111167	0.00790214
Bv1_001400_nupk	BV1G03410	-1.69897	No description available.	855.061	0.507347	-3.34874	6.38256e-05	0.00506449
Bv6_126710_yqgz	BV6G16850	-1.70208	Protein GOS9	427.732	0.449302	-3.78828	6.09741e-06	0.000676217
Bv_34230_asai	BV0G00650	-1.70308	No description available.	127.041	0.51828	-3.28602	8.73397e-05	0.00645028
Bv1_005840_tegu	BV1G07510	-1.70676	Flavanone 7-O-glucoside 2''-O-beta-L-rhamnosyltransferase	134.257	0.491946	-3.4694	3.43898e-05	0.00308784
Bv_56580_nmyg	BV0G00150	-1.7072	No description available.	4343.94	0.405628	-4.20878	5.03344e-07	7.80641e-05
Bv_78700_gezd	BV0G36520	-1.71963	No description available.	23.1194	0.615661	-2.79315	0.000853445	0.0401096
Bv_42400_xgxw	BV0G29620	-1.75451	Amorpha-4,11-diene 12-monooxygenase	53.0638	0.581094	-3.01932	0.000312275	0.0175891
Bv2u_047590_fuxx	BV0G15440	-1.76646	Deacetoxyvindoline 4-hydroxylase	72.5083	0.51773	-3.41193	4.62816e-05	0.00394782
Bv_22360_xpdq	BV0G58820	-1.7802	No description available.	61.6335	0.52517	-3.38975	5.18414e-05	0.00433537
Bv3_050240_iiws	BV3G10120	-1.78362	Putative pectate lyase 11	27.1204	0.600766	-2.96891	0.000393059	0.0210868
Bv7_158450_gdfc	BV7G11840	-1.78813	Poly ubiquitin-C	42.8819	0.576509	-3.10165	0.000212909	0.0132081
Bv5_095630_rgrk	BV5G07710	-1.78957	Osmotin-like protein	2103.82	0.446871	-4.00466	1.74135e-06	0.00023029
Bv8_190660_wtha	BV8G00270	-1.78998	No description available.	8.60895	0.65628	-2.72746	0.00112825	0.0490364
Bv3_062460_pkjc	BV3G15730	-1.80851	BRASSINOSTEROID INSENSITIVE 1-associated receptor kinase 1	62.6947	0.541284	-3.34116	6.63109e-05	0.00523734
Bv_27270_xeas	BV0G62750	-1.81117	MLP-like protein 34	475.734	0.437742	-4.13752	7.81408e-07	0.000114921
Bv_27260_cadi	BV0G62740	-1.82752	MLP-like protein 34	429.221	0.445022	-4.10659	9.43697e-07	0.000134162
Bv7_161210_eaki	BV7G00920	-1.8464	No description available.	32.9074	0.602334	-3.0654	0.000252299	0.0150498
Bv_01760_xwtn	BV0G10320	-1.88433	Regulator of ribonuclease activity	14.8961	0.651224	-2.89353	0.000550894	0.0276419
Bv6_150340_ejzm	BV6G11900	-1.89974	Defensin-like protein AX1	257.852	0.590049	-3.21964	0.000121017	0.00849607
Bv_01790_cndj	BV0G10340	-1.9088	Cytosolic sulfotransferase	183.253	0.523979	-3.64289	1.36509e-05	0.00138622
Bv_30540_sumq	BV0G32010	-1.9111	No description available.	180.7	0.586876	-3.2564	0.000101096	0.0072772
Bv_06530_ieoe	BV0G17860	-1.91174	Trypsin inhibitor DE-3	309.629	0.431524	-4.4302	1.22714e-07	2.20369e-05
Bv4_090430_sroh	BV4G04810	-1.91733	No description available.	27.8993	0.612607	-3.12979	0.000186383	0.0118645
Bv4_081010_nnrr	BV4G03330	-1.91881	Trypsin inhibitor DE-3	122.854	0.49877	-3.84709	4.36499e-06	0.000524413
Bv8_184370_qyra	BV8G11190	-1.92448	No description available.	258.711	0.51083	-3.76736	6.8591e-06	0.000745326
Bv3_057750_sqkd	BV3G06910	-1.93352	Cellulose synthase-like protein	47.08	0.553211	-3.49508	3.00714e-05	0.00274341
Bv6_126970_oqjc	BV6G17110	-1.94548	No description available.	1483.27	0.569793	-3.41436	4.57086e-05	0.00393087
Bv3_050250_aiph	BV3G10130	-1.95657	Bark storage protein A	1977.44	0.424831	-4.60553	3.82522e-08	7.33239e-06
Bv3_066600_xsue	BV3G00380	-1.9585	No description available.	20.78	0.644196	-3.04022	0.000283594	0.0164929
Bv4_074420_juow	BV4G14320	-1.96621	No description available.	504.14	0.466598	-4.21393	4.8744e-07	7.6291e-05
Bv_53810_pjyo	BV0G48500	-1.97754	No description available.	16.3426	0.652369	-3.03132	0.00029549	0.0169732
Bv7_156130_ettp	BV7G09780	-2.00047	DNA topoisomerase 2	8.79274	0.65503	-3.05401	0.00026603	0.0156499
Bv3_062070_dgcf	BV3G15370	-2.0088	No description available.	61.3609	0.575273	-3.4919	3.05767e-05	0.00275999
Bv1_007540_qomq	BV1G09040	-2.01306	Polymerase I subunit RPA1	28.1091	0.60482	-3.32836	7.0716e-05	0.00550611
Bv6_150310_gsid	BV6G11870	-2.02453	No description available.	10.0585	0.658931	-3.07244	0.000244151	0.0147301
Bv2_035160_wcui	BV2G02780	-2.03249	No description available.	137.681	0.472084	-4.30536	2.74234e-07	4.61316e-05
Bv3u_068550_eond	BV0G31020	-2.03784	(R)-mandelonitrile lyase	13.4815	0.658744	-3.09352	0.000221202	0.0136397
Bv9_221340_mxyf	BV9G03430	-2.0401	No description available.	21.5471	0.624542	-3.26655	9.61656e-05	0.00698121
Bv8_197380_ndzm	BV8G01420	-2.04263	No description available.	198.851	0.485784	-4.20482	5.15884e-07	7.92881e-05
Bv9_225400_pfsg	BV9G15150	-2.04579	Probable mitochondrial chaperone BCS1-B	26.2127	0.625624	-3.27	9.45395e-05	0.00692208
Bv8_184040_zhqa	BV8G10880	-2.04757	No description available.	21.1187	0.625486	-3.27357	9.28909e-05	0.00683068
Bv_17030_gatc	BV0G78910	-2.05476	No description available.	88.5642	0.5202	-3.94995	2.4051e-06	0.000310841
Bv_33110_gotj	BV0G54440	-2.05602	No description available.	9.11733	0.656137	-3.13352	0.000183114	0.0117617
Bv4_087010_rpxc	BV4G00360	-2.06209	Disease resistance protein At1g12290	12.2661	0.658375	-3.13209	0.000184358	0.0117796
Bv6_128520_fjco	BV6G06620	-2.07362	No description available.	29.9248	0.61289	-3.38334	5.35619e-05	0.00445739
Bv4_072380_hykg	BV4G12430	-2.1246	No description available.	3326.1	0.546008	-3.89116	3.38729e-06	0.000418748
Bv5_102300_qiik	BV5G17900	-2.12958	No description available.	10.3334	0.657044	-3.24115	0.000108949	0.00777684
Bv9_221350_gcdh	BV9G03440	-2.16638	No description available.	19.5944	0.633574	-3.41931	4.4563e-05	0.0038788
Bv_78250_ungz	BV0G69550	-2.17783	No description available.	15.3748	0.654487	-3.32754	7.1005e-05	0.00550611
Bv_29690_usqm	BV0G37470	-2.1833	No description available.	28.256	0.650968	-3.35393	6.21745e-05	0.00495773
Bv_50290_cnns	BV0G29400	-2.18983	Diphthine--ammonia ligase	11.4806	0.658914	-3.32339	7.24996e-05	0.00557136
Bv2_046760_grwi	BV2G13620	-2.21165	Like protein subfamily 1 member	19.3797	0.658987	-3.35613	6.14879e-05	0.00495773
Bv_56400_kiiq	BV0G42240	-2.21756	No description available.	129.367	0.517822	-4.28249	3.17017e-07	5.15078e-05
Bv6_129470_osxt	BV6G07530	-2.2481	DIBOA-glucoside dioxygenase BX6	320.946	0.528944	-4.25016	3.88638e-07	6.13905e-05
Bv8_196550_sopn	BV8G15940	-2.31404	Auxin-binding protein ABP19b	26.9983	0.632205	-3.66026	1.24167e-05	0.00128381
Bv3_063840_omip	BV3G11690	-2.3205	Zeatin O-glucosyltransferase	187.488	0.497929	-4.66031	2.63453e-08	5.22617e-06
Bv4_086350_gxkh	BV4G16520	-2.3387	Protein mago nashi homolog	20.8267	0.638025	-3.66554	1.20635e-05	0.0012599
Bv8_196560_jzco	BV8G15950	-2.34802	Auxin-binding protein ABP19b	101.64	0.545682	-4.30292	2.7852e-07	4.61316e-05
Bv6_150280_wxar	BV6G11850	-2.36711	Defensin-like protein AX1	485.419	0.577194	-4.10107	9.75885e-07	0.000135354
Bv5_103980_eyoi	BV5G19060	-2.40093	No description available.	12.2587	0.659061	-3.64296	1.36457e-05	0.00138622
Bv_30550_ajge	BV0G32020	-2.42146	No description available.	691.522	0.542064	-4.46712	9.63493e-08	1.76744e-05
Bv5_117560_rinm	BV5G12090	-2.48197	No description available.	15.0866	0.655204	-3.78808	6.10418e-06	0.000676217
Bv3_064240_naqo	BV3G12080	-2.52361	60S ribosomal protein L26	36.2652	0.618483	-4.08032	1.10661e-06	0.000151031
Bv4_076380_zgwn	BV4G09830	-2.59557	Unc-45 homolog A	45.562	0.580163	-4.47386	9.21641e-08	1.70904e-05
Bv_30560_htfc	BV0G32030	-2.66246	No description available.	81.2987	0.559645	-4.75741	1.34642e-08	2.76745e-06
Bv4_080800_cxgd	BV4G03140	-2.71813	Tip elongation aberrant protein 1	42.3657	0.589484	-4.61103	3.68541e-08	7.14467e-06
Bv5_118870_tmyg	BV5G13300	-2.75992	Wound-induced proteinase inhibitor 1	9560.51	0.398703	-6.92223	2.22045e-16	2.52539e-13
Bv6_133350_gsqw	BV6G14350	-2.82956	No description available.	357.206	0.579383	-4.88374	5.5127e-09	1.20573e-06
Bv_32080_dmix	BV0G22310	-2.85625	No description available.	461.16	0.45463	-6.2826	6.32827e-14	3.1753e-11
Bv2_037600_gckk	BV2G18830	-2.87793	No description available.	17.956	0.655775	-4.3886	1.60812e-07	2.79944e-05
Bv_32070_xpse	BV0G22300	-2.93249	No description available.	130.788	0.502211	-5.83916	3.13305e-12	1.13723e-09
Bv2_035320_uwcq	BV2G02910	-2.98552	Amorpha-4,11-diene 12-monooxygenase	200.371	0.492644	-6.0602	4.63629e-13	1.88322e-10
Bv2_035340_cktq	BV2G02930	-3.0542	Taxadien-5-alpha-ol O-acetyltransferase	48.2638	0.605446	-5.04454	1.71327e-09	4.0595e-07
Bv5_101330_sssk	BV5G04510	-3.07062	No description available.	1237.89	0.479196	-6.40787	1.9984e-14	1.13642e-11
Bv9_212660_goyq	BV9G11850	-3.12923	Ribonucleoprotein A1, A2/B1 homolog	42.7439	0.605015	-5.17216	6.60561e-10	1.68197e-07
Bv1_013070_xcjk	BV1G12770	-3.1454	No description available.	20.6076	0.650681	-4.83402	7.85524e-09	1.65445e-06
Bv_85420_tidh	BV0G71690	-3.19498	No description available.	136.479	0.539223	-5.92515	1.50213e-12	5.69475e-10
Bv8_199230_wwey	BV8G03030	-3.30172	Splicing factor ATP-dependent RNA helicase	62.5116	0.561758	-5.87748	2.26086e-12	8.38483e-10
Bv7_156140_ziqc	BV7G09790	-3.30732	No description available.	24.0327	0.647674	-5.10646	1.08205e-09	2.6371e-07
Bv6_150330_eimp	BV6G11890	-3.34008	No description available.	34.6291	0.618638	-5.39908	1.14696e-10	3.55766e-08
Bv_48570_mwcf	BV0G23420	-3.38514	No description available.	53.2534	0.635527	-5.3265	2.02375e-10	6.05705e-08
Bv8_188060_pqck	BV8G12500	-3.40811	No description available.	384.318	0.505998	-6.73542	8.88178e-16	8.41796e-13
Bv4_087020_xqnm	BV4G00370	-3.45439	No description available.	48.441	0.604321	-5.71615	8.80807e-12	3.06664e-09
Bv9_209310_npri	BV9G20500	-3.5366	No description available.	93.5538	0.612084	-5.77796	5.2538e-12	1.86729e-09
Bv4_082540_wnhm	BV4G05150	-3.60254	Uncharacterized N-acetyltransferase p20	46.0089	0.600154	-6.0027	7.67386e-13	2.97537e-10
Bv8_197640_qcgw	BV8G01670	-3.6044	No description available.	298.546	0.480214	-7.50581	2.22045e-16	2.52539e-13
Bv_11300_uaax	BV0G49620	-3.71432	No description available.	49.8543	0.595943	-6.23267	9.9476e-14	4.71406e-11
Bv7_167250_xizh	BV7G17770	-3.90843	No description available.	45.4161	0.606435	-6.44493	1.42109e-14	8.97915e-12
Bv7_156170_mmtx	BV7G09820	-3.95363	No description available.	41.4344	0.616536	-6.41265	1.90958e-14	1.12336e-11
Bv_45370_fhpe	BV0G37790	-3.96079	40S ribosomal protein S2	412.191	0.492299	-8.04549	2.22045e-16	2.52539e-13
Bv4_086910_oyrg	BV4G00310	-4.0968	Disease resistance protein	317.941	0.480203	-8.53139	2.22045e-16	2.52539e-13
Bv4_087090_nieh	BV4G00430	-4.19377	Disease resistance protein	132.443	0.541029	-7.75148	2.22045e-16	2.52539e-13
Bv8_193430_qszq	BV8G00700	-4.20964	No description available.	264.774	0.477905	-8.80853	2.22045e-16	2.52539e-13
Bv4_087030_hdaa	BV4G00380	-4.39405	Disease resistance protein	352.3	0.481336	-9.12888	2.22045e-16	2.52539e-13
Bv7_168050_kxrp	BV7G01170	-4.93177	No description available.	413.189	0.504338	-9.77871	2.22045e-16	2.52539e-13

## Sheet: siggenes-IR vs IS 4dai-not comm
siggenes-IR vs IS 4 dai which are not common with siggenes UnR vs UnS 4 dai
Gene ID	Gene name	log2FoldChange	Gene description	More information about gene description	BLASTX
BV0G55190	Bv_21840_zgho	4.04744	Methyltransferase
BV5G13410	Bv5_118990_fxur	3.75166	No description available.
BV0G54820	Bv_42650_ntwt	3.34796	No description available.
BV0G28000	Bv_53080_iqcy	3.32219	No description available.
BV9G01520	Bv9_219080_wgto	3.21206	F-box protein SKIP23
BV2G07150	Bv2_027380_hfxx	2.99838	Bisphosphate carboxylase small chain	Ribulose bisphosphate carboxylase small chain 1A, photosynthesis
BV0G06120	Bv_10820_pzqt	2.81101			Nudix hydrolase 16, mitochondrial-like
BV0G50570	Bv_39260_wgyc	2.74087			PREDICTED: cornifin-A
BV5G15140	Bv5_120140_wzce	2.61372			Membrane protein PM19L
BV0G05520	Bv_80370_ydqd	2.53684			PREDICTED: protein FAR1-RELATED SEQUENCE 5-like
BV4G01550	Bv4_088370_xhgu	2.53593			Histone-lysine N-methyltransferase trithorax-like protein
BV5G16780	Bv5_093070_ncum	2.50813	Capsid protein VP1
BV1G03440	Bv1_001430_osza	2.44309	Protein DnaJ	Chaperone DnaJ-domain superfamily protein, heat shock protein binding
BV0G07340	Bv_73100_urwf	2.44273			PREDICTED: albumin-2
BV0G52330	Bv_24000_ughi	2.40089	Aquaporin NIP1-1
BV7G02280	Bv7_172640_ykhy	2.34322	No description available.
BV5G07680	Bv5_095600_hrph	2.28856	Osmotin-like protein	Thaumatin domain
BV0G06070	Bv_10740_jori	2.27374	P protein subunit p25	Alba DNA/RNA-binding protein,
BV7G08870	Bv7_179640_gcjh	2.26563	Sporozoite surface protein 2	Late embryogenesis abundant protein-related / LEA protein-related, Root cap domain
BV6G06800	Bv6_128700_qdna	2.25996	Import receptor subunit TOM20	Protein targeting to mitochondrion
BV4G09290	Bv4_075820_smmz	2.25451			Bloom syndrome protein isogeny
BV6G05400	Bv6_136570_hmye	2.24987			PREDICTED: classical arabinogalactan protein 9
BV0G65880	Bv1u_022310_dhrd	2.23663		Cell killing, P-loop containing nucleoside triphosphate hydrolase
BV8G15900	Bv8_196510_mtiy	2.18625	Probable E3 ubiquitin-protein ligase XBOS32	Response to auxin, lateral root formation, negative regulation of ethylene biosynthetic process
BV2G03430	Bv2_038320_ridj	2.17942			PREDICTED: probable aminopyrimidine aminohydrolase, mitochondrial
BV9G18490	Bv9_228950_xiuj	2.17282	Basic form of pathogenesis-related protein 1	Defense response, CAP (Cysteine-rich secretory proteins, Antigen 5, and Pathogenesis-related 1 protein) superfamily protein
BV3G16090	Bv3_062940_dwio	2.16496	No description available.
BV0G33600	Bv_43680_yiaj	2.16077	No description available.
BV4G07570	Bv4_078610_ecrc	2.1592	CBS domain-containing protein CBSCBSPB5	CBS / octicosapeptide/Phox/Bemp1 (PB1) domains-containing protein, protein binding, catalytic activity
BV0G59700	Bv2u_047000_piot	2.13548	PRA1 family protein B5	Vesicle-mediated transport, Prenylated rab acceptor PRA1 domain
BV0G22150	Bv_73820_ryqr	2.13202			Werner Syndrome-like
BV7G18100	Bv7_159570_nqkh	2.12256	Aldolase cytoplasmic isozyme	Aldolase superfamily protein, glycolysis
BV0G17880	Bv_06550_muoq	2.10816			PREDICTED: kunitz-type trypsin inhibitor alpha chain
BV9G02100	Bv9_219810_qddk	2.09177	No description available.
BV9G09620	Bv9_209800_zcku	2.07255	No description available.
BV9G01230	Bv9_218750_kjzy	2.05632	NAC transcription factor NAM
BV7G06900	Bv7_177590_iwyi	2.05319	Histone H4	Histone superfamily protein
BV0G79230	Bv_00950_xjui	2.03293			PREDICTED: 60S ribosomal protein L18a-like protein
BV0G09150	Bv_54760_roze	2.03228	No description available.
BV3G10280	Bv3_050400_gzcg	2.02919	Xylose-proton symporter-like 3, chloroplastic	Major facilitator superfamily protein, response to nematode AT3G03090
BV8G15920	Bv8_196530_giyo	1.99978	Putative EG45-like domain containing protein 1	Expansin/pollen allergen, DPBB domain; Barwin-related endoglucanase, RlpA-like double-psi beta-barrel domain
BV4G13790	Bv4_073850_kzht	1.99802	Probable E3 ubiquitin-protein ligase makorin-2	Zinc finger, RING/FYVE/PHD-type
BV3G12720	Bv3_064990_ctek	1.99763			Protein phosphatase methylesterase
BV0G41050	Bv_51240_qonx	1.98567			PREDICTED: 23 kDa jasmonate-induced protein
BV1G07850	Bv1_006210_hjep	1.9719	No description available.
BV4G12300	Bv4_072230_omme	1.94591	Albumin-2	Hemopexin-like domain
BV7G18190	Bv7_159680_apkw	1.94386	No description available.
BV7G10910	Bv7_157380_ynof	1.92638	No description available.
BV5G21690	Bv5_106540_wtzp	1.92525	5-methyltetrahydropteroyltriglutamate--homocysteine methyltransferase	Methionine biosynthetic process
BV5G04410	Bv5_101160_hmgn	1.90494	No description available.
BV0G14650	Bv8u_205160_yunz	1.89533	Nuclear and cytoplasmic polyadenylated RNA-binding protein PUB1	RNA-binding (RRM/RBD/RNP motifs) family protein
BV8G04300	Bv8_200590_zhsc	1.86668	Arabinogalactan peptide
BV6G01670	Bv6_152240_xnqc	1.86384			Hydroxyproline-rich glycoprotein family protein
BV2G14530	Bv2_035840_irtj	1.85923			PREDICTED: AIG2-like protein D
BV0G24750	Bv_18840_sjai	1.83349	No description available.
BV0G50540	Bv_39220_meji	1.81819	No description available.
BV8G05720	Bv8_202120_fpjn	1.81473	Profilin-1	Actin cytoskeleton organization. Profilin is a low-molecular weight, actin monomer-binding protein that regulates the organization of actin cytoskeleton in eukaryotes, including higher plants.
BV0G70300	Bv4u_090910_czwe	1.8127	Histone H2A
BV0G32250	Bv_15660_xqjx	1.80772			PREDICTED: putative lipid-binding protein AIR1B
BV2G02750	Bv2_035120_tnnt	1.80557	No description available.
BV6G16200	Bv6_126060_tkyy	1.80403	Lignin-forming anionic peroxidase	Peroxidase superfamily protein, response to oxidative stress
BV0G50530	Bv_39200_jckz	1.7908	No description available.
BV0G15390	Bv2u_047530_rwza	1.78343	protein phosphatase 2C 59
BV8G05730	Bv8_202130_ccxo	1.76846	Chitinase-3-like protein 1
BV1G03430	Bv1_001420_dfyi	1.76643			Proteinase inhibitor PSI-1.2-like
BV0G37330	Bv_41700_ffzn	1.74655			Phosphoesterase
BV9G04270	Bv9_222280_yetr	1.7384	Caffeoyl-CoA O-methyltransferase	O-methyltransferase, family 3, lignin biosynthetic process,
BV0G62060	Bv1u_019050_jjoj	1.73508	Protein DnaJ	Heat shock protein binding
BV0G13920	Bv_25980_grqa	1.73061	Sugar transport protein	Major facilitator superfamily protein
BV1G03060	Bv1_001040_fofx	1.728	No description available.
BV0G63890	Bv1u_020090_udfw	1.71243			PREDICTED: cytochrome b-c1 complex subunit 8
BV6G09950	Bv6_148060_odns	1.71141	Equilibrative nucleotide transporter 1
BV0G32270	Bv_15680_jmjm	1.70531			PREDICTED: putative lipid-binding protein AIR1
BV9G00320	Bv9_215430_gwdj	1.64522	Galactono-1,4-lactone dehydrogenase, mitochondrial	Oxidation-reduction process
BV6G02320	Bv6_152950_iefn	1.62681	Casparian strip membrane protein	Cell wall modification
BV5G04010	Bv5_099710_xunf	1.6213	Probable aquaporin TIP-type RB7-18C
BV3G14740	Bv3_060830_kmdw	1.60994			PREDICTED: outer envelope pore protein 37, chloroplastic
BV6G12840	Bv6_131610_mpfw	1.59817	Kidney disease protein 1-like 3
BV0G28910	Bv_22070_fqma	1.59719	Affinity nitrate transporter 2	Major facilitator superfamily domain
BV2G04620	Bv2_024620_qrxp	1.58638	Exostosin-2	Phloem or xylem histogenesis
BV9G00970	Bv9_218410_hgzr	1.55661	No description available.
BV3G03910	Bv3_054440_smjj	1.55493			PREDICTED: jasmonate-induced protein homolog
BV0G56220	Bv_64390_frpm	1.54759	No description available.
BV7G06960	Bv7_177650_yeak	1.54715	Histone H2B
BV0G67220	Bv_42750_xgdu	1.54193	Probable ascorbate-specific transmembrane electron transporter 1	Cytochrome b561/ferric reductase transmembrane
BV5G15110	Bv5_120110_qome	1.53388			Mediator of RNA polymerase II transcription subunit like
BV2G07830	Bv2_028080_qcau	1.53284			ATP synthase subunit G protein
BV9G02190	Bv9_219900_ofct	1.53232	Heavy metal-associated isoprenylated plant protein 26	Metal ion transport
BV0G04730	Bv_13380_edcp	1.5264	CASP-like protein Ni6
BV1G07370	Bv1_005690_xmee	1.51603	Actin, cytoplasmic	Root hair elongation
BV1G08280	Bv1_006660_dnji	1.51209	Probable cysteine proteinase A494	Papain-like cysteine protease
BV0G44740	Bv_40490_hzch	1.50847	No description available.
BV1G05380	Bv1_003510_nxxs	1.47497	Polyubiquitin-C	Protein binding
BV3G10920	Bv3_067820_eeis	1.47485	Serine hydroxymethyltransferase	Major CHO metabolism.synthesis.starch.AGPase
BV0G12870	Bv7u_181920_dkoc	1.47246	3-ketoacyl-CoA thiolase	Involved in fatty acid b-oxidation during germination and subsequent seedling growth, response to wounding
BV7G06980	Bv7_177670_koiq	1.46155	Histone H2A
BV5G13320	Bv5_118890_pszo	1.4602	Wound-induced proteinase inhibitor 1	Proteinase inhibitor I13, potato inhibitor I, PR protein
BV4G12810	Bv4_072780_ryfp	1.45516	Oxo-Delta(4,5)-steroid 5-beta-reductase	The protein contains a mammalian death domain involved in programmed cell death, response to wounding
BV6G08770	Bv6_130740_gymc	1.45191	Coiled-coil-helix	CHCH family protein, Cysteine alpha-hairpin motif superfamily
BV1G03240	Bv1_001230_guzj	1.43306			TonB-dependent heme receptor A like
BV0G70370	Bv4u_090980_mywf	1.40288	Nodulin-like protein 1	Electron carrier activity,Cupredoxin, Plastocyanin-like
BV3G00320	Bv3_066530_cceg	1.3934	Calmodulin-5/6/7/8	EF-Hand 1, calcium-binding site
BV0G10970	Bv_42140_uhom	1.38957	Metallothionein-like protein type 3	Metallothionein, binds to and detoxifies excess copper and other metals, limiting oxidative damage
BV9G01150	Bv9_218650_ihpx	1.38232	LysM domain-containing GPI-anchored protein 2	Cell wall macromolecule catabolic process, chitin binding
BV0G53710	Bv_50640_zudu	1.34392	Petal death protein	Pyruvate/Phosphoenolpyruvate kinase-like domain
BV3G05100	Bv3_055740_fpgk	1.32481	60S ribosomal protein L36
BV2G01080	Bv2_040310_qnfe	1.31174	MLP-like protein 34	Defense response, Polyketide cyclase/dehydrase and lipid transport superfamily protein, Major latex protein domain, START-like domain, Bet v I domain
BV9G02940	Bv9_220810_icra	1.29832	Gibberellin-regulated protein
BV9G03120	Bv9_221010_guzp	1.28316	dehydratase FabZ	Defense response, fatty acid biosynthetic process, Thioesterase superfamily protein
BV3G05670	Bv3_056260_pnsg	1.24558	Proline-rich protein	Root hair specific 13, trichoblast differentiation, Pollen Ole e 1 allergen/extensin
BV0G37810	Bv_45390_cgqx	1.15642	Melanoma-associated antigen D1
BV0G50620	Bv_39310_cztr	-1.07027	No description available.
BV2G14600	Bv2_035920_qjkr	-1.19924			DUF599 domain-containing protein
BV4G14310	Bv4_074410_zgwg	-1.21347			Jasmonate-induced protein homolog
BV5G19610	Bv5_104770_iiou	-1.32826	No description available.
BV3G01210	Bv3_067540_izir	-1.34054	Brassinosteroid-regulated protein BRU1	Beta-glucanase
BV0G69780	Bv_30460_exaq	-1.35076			Intracellular protein transport protein USO1-like
BV5G00970	Bv5_113270_thze	-1.35969	Glutathione transferase GST 23	Glutathione S-transferase
BV6G21590	Bv6_143050_qgsa	-1.36377	Basic blue protein	Electron carrier activity, Plastocyanin-like domain, Cupredoxin domain
BV8G06980	Bv8_189480_iihw	-1.37173	Thioredoxin-like protein CXXS1
BV8G03930	Bv8_200150_drdf	-1.37935	No description available.
BV4G12970	Bv4_072940_jduk	-1.39991			Protein bfr2-like
BV2G12270	Bv2_045240_fzxy	-1.41505	Diencephalon/mesencephalon homeobox protein 1	Defense response
BV3G12520	Bv3_064760_orgw	-1.42646			Histidine--tRNA ligase
BV0G08130	Bv5u_121090_ypwf	-1.42768	L-lactate dehydrogenase	Lactate/malate dehydrogenase family protein
BV0G55500	Bv_21940_uzhz	-1.43566	Basic blue protein
BV0G70260	Bv4u_090870_neqc	-1.45076			PREDICTED: protein NDR1
BV4G05360	Bv4_082850_fowh	-1.46186			PREDICTED: organ-specific protein P4
BV8G14640	Bv8_195130_nnjy	-1.47054	Sucrose synthase
BV3G03110	Bv3_053590_ipzk	-1.48353	transporter G family member	ABC-2 type transporter
BV2G11950	Bv2_044870_jxah	-1.48983	Expansin-A4	Plant-type cell wall organization
BV6G17110	Bv6_126970_oqjc	-1.49014	No description available.
BV6G20870	Bv6_138500_ndgx	-1.51356	No description available.
BV0G50610	Bv_39300_wtjc	-1.52574	No description available.
BV8G08940	Bv8_186350_sjpm	-1.52979	Larreatricin hydroxylase, chloroplastic	Oxidation-reduction process, Tyrosinase domain, Polyphenol oxidase domain
BV7G03410	Bv7_173890_ywig	-1.5334	Wall / vacuolar inhibitor of fructosidase 1	Pectinesterase inhibitor domain
BV0G01320	Bv_10840_psos	-1.54723	7S globulin 2
BV9G18000	Bv9_228400_rhud	-1.5548	Binding protein-associated factor RNA polymerase I subunit B	embryo development ending in seed dormancy
BV3G07470	Bv3_058440_atdp	-1.55644	Cytosolic sulfotransferase	jasmonic acid metabolic process, P-loop containing nucleoside triphosphate hydrolase
BV0G55980	Bv_37960_pfms	-1.5603	7S globulin 2
BV3G04530	Bv3_055130_ronj	-1.57006			Transmembrane protein
BV0G58930	Bv_22500_jgpx	-1.58181			Serine/threonine-protein phosphatase 6 regulatory ankyrin repeat subunit B-like isoform X2
BV5G09920	Bv5_098150_njpg	-1.58387	Probable pyruvate decarboxylase C186.09	Thiamine pyrophosphate enzyme
BV6G02920	Bv6_153590_kpiu	-1.58772	Kunitz-type trypsin inhibitor-like
BV7G01810	Bv7_172080_zypa	-1.59476	No description available.
BV3G03960	Bv3_054500_tzah	-1.59845			PREDICTED: jasmonate-induced protein homolog
BV7G02290	Bv7_172650_jzdq	-1.6011	Cannabidiolic acid synthase-like	Oxidation-reduction process
BV8G06740	Bv8_203180_zurt	-1.62101	Basic form of pathogenesis-related protein 1	CAP (Cysteine-rich secretory proteins, Antigen 5, and Pathogenesis-related 1 protein) superfamily protein, Cysteine-rich secretory protein, allergen V5/Tpx-1-related
BV3G07530	Bv3_058520_cotf	-1.62683	Cytosolic sulfotransferase	Jasmonic acid metabolic process, P-loop containing nucleoside triphosphate hydrolase
BV1G04950	Bv1_003060_ogzq	-1.63369	No description available.
BV6G02760	Bv6_153430_sfyg	-1.63685	Endogenous alpha-amylase/subtilisin inhibitor	Defense response,Kunitz family trypsin and protease inhibitor protein
BV1G07060	Bv1_005290_pwzk	-1.63789	No description available.
BV0G32020	Bv_30550_ajge	-1.66715			Jasmonate-induced protein
BV0G26260	Bv_13650_uxef	-1.68493	Uricase-2 isozyme 2	Oxidation-reduction process
BV0G32030	Bv_30560_htfc	-1.71882			Jasmonate-induced protein
BV1G08850	Bv1_007340_yyae	-1.73449	PHLOEM PROTEIN 2-LIKE A1	Response to insect, proteoglycan binding
BV5G21530	Bv5_106290_jcfd	-1.75125	aminoethanethiol dioxygenase	Oxidation-reduction process, Cysteamine dioxygenase
BV9G12940	Bv9_223050_umzp	-1.76347	Steroid 5-alpha-reductase DET2	Oxidation-reduction process, brassinosteroid biosynthetic process
BV2G06180	Bv2_026360_ytio	-1.79194	Kaempferol 3-O-beta-D-galactosyltransferase	Defense response, UDP-glucuronosyl/UDP-glucosyltransferase
BV5G08690	Bv5_096740_qxtq	-1.81799	A20 and AN1 domain-containing stress-associated protein	A20/AN1-like zinc finger family protein
BV6G10650	Bv6_148880_twmz	-1.82882	Serine carboxypeptidase-like	Peptidase, proteolysis
BV6G12060	Bv6_150510_xchq	-1.85826	No description available.
BV9G15170	Bv9_225420_sqtg	-1.86806	No description available.
BV8G04530	Bv8_200830_omxo	-1.88651	Probable chlorophyll(ide) b reductase NYC1, chloroplastic	Oxidation-reduction process, Glucose/ribitol dehydrogenas, NAD(P)-binding domain
BV1G08750	Bv1_007200_unuu	-1.88804			DNA polymerase epsilon catalytic subunit A, putative
BV9G19770	Bv9_230330_yrns	-1.917	No description available.
BV2G00090	Bv2_039100_dmpq	-1.95218	Binding allergen Ole e 8
BV0G23500	Bv_39830_tmsg	-1.9582	Glycosyltransferase subunit 2
BV8G14870	Bv8_195380_fzxr	-1.96823	Pectinesterase/pectinesterase inhibitor
BV3G13350	Bv3_065700_pgyh	-1.96998	UDP-glycosyltransferase	UDP-glucuronosyl/UDP-glucosyltransferase
BV0G49270	Bv9u_231360_aurc	-2.00127	Hexokinase-1
BV4G03980	Bv4_081780_xptr	-2.02828	Linoleate 9S-lipoxygenase
BV6G07690	Bv6_129650_prfo	-2.04616			Myb-like protein B
BV9G11420	Bv9_206810_qatk	-2.15346	Inactivating protein PD	Negative regulation of translation, Ribosome-inactivating protein
BV0G60420	Bv_52090_jzds	-2.15547	Receptor like protein kinase	Programmed cell death,
BV1G11970	Bv1_011850_erzt	-2.20336	Alcohol dehydrogenase class-3	PS.lightreaction.photosystem II.LHC-II
BV0G42770	Bv4u_091820_perp	-2.21156			Protein of unknown function wound-induced protein
BV0G23420	Bv_48570_mwcf	-2.24712	No description available.
BV8G11180	Bv8_184360_xsra	-2.25327	Probable pyruvate decarboxylase C186.09	Thiamine pyrophosphate enzyme
BV0G42760	Bv4u_091810_hxwn	-2.31926			Wound-responsive family protein
BV5G07410	Bv5_095310_ygei	-2.32696	S-transferase T3	Glutathione S-transferase
BV0G29390	Bv_50280_ndxw	-2.36051	No description available.
BV5G19060	Bv5_103980_eyoi	-2.37689	No description available.
BV8G03030	Bv8_199230_wwey	-2.4258	splicing factor ATP-dependent RNA helicase
BV0G19200	Bv_52240_sgdk	-2.43545	Spore coat protein A	Meristem maintenance, Cupredoxin
BV9G07720	Bv9_217460_aeir	-2.47122	7S globulin 2
BV0G46060	Bv_03580_ineq	-2.53472			S-protein homolog 1-like
BV0G56680	Bv_49660_wzit	-2.56632	Delta-1-pyrroline-5-carboxylate synthase	Oxidoreductase activity
BV6G11870	Bv6_150310_gsid	-2.59575	No description available.
BV7G11530	Bv7_158100_ujwh	-2.59985	Flavonol synthase/flavanone 3-hydroxylase	Oxidation-reduction process
BV2G17280	Bv2_036900_jzij	-2.68466	Trans-cinnamate 4-monooxygenase	Oxidation-reduction process, Cytochrome P450
BV5G12630	Bv5_118160_igwi	-2.93716	Acidic endochitinase
BV9G15750	Bv9_226010_ftpd	-2.96268	No description available.
BV0G69550	Bv_78250_ungz	-3.03596			Zinc finger BED domain-containing protein RICESLEEPER 2-like
BV5G18540	Bv5_103220_sdzr	-3.14039	Inactive rhomboid protein 1	Serine-type endopeptidase activity, Peptidase S54, rhomboid domain
BV1G12770	Bv1_013070_xcjk	-3.1673	No description available.
BV2G02000	Bv2_041880_gjjq	-3.17503			PREDICTED: zinc finger BED domain-containing protein RICESLEEPER 2
BV6G17980	Bv6_127900_rmnx	-3.32645	No description available.
BV5G01060	Bv5_113360_uxxg	-3.36264	Cation/H(+) antiporter	Cation/hydrogen exchanger
BV0G42130	Bv_15230_mzta	-3.65885	No description available.
BV6G20110	Bv6_146630_zgmg	-3.91692	Transporter B family member	ABC transporter type 1
BV7G18650	Bv7_160270_mwox	-3.9329	No description available.
BV9G14070	Bv9_224250_aayd	-4.08629	Oxygen transport
BV6G22160	Bv6_144970_kxqg	-4.32479	No description available.

## Sheet: siggenes-IR vs IS 10dai-not com
siggenes-IR vs IS 10 dai which are not common with siggenes UnR vs UnS 10 dai
Gene ID	Gene name	log2FoldChange	Gene description	More information about gene description	BLASTX
BV3G00090	Bv3_066270_goti	3.8051	Putative disease resistance RPP13-like protein 1	NB-ARC + LRR domain	PREDICTED: nucleoporin GLE1
BV3G07300	Bv3_058220_huxn	3.06447	No description available.
BV0G12000	Bv_54270_kjmt	2.94077	Probable disease resistance RPP8-like protein	LRR domain
BV9G17610	Bv9_227980_fgkt	2.92192	No description available.
BV0G35210	Bv_86160_krhm	2.90527	No description available.
BV0G69340	Bv_08510_qzxi	2.90397	Stem-specific protein TSJT1
BV7G17380	Bv7_170240_rmjw	2.67947	Phosphoinositide phosphatase SAC6
BV4G12940	Bv4_072910_jykj	2.52237	No description available.
BV9G05390	Bv9_213740_rmfp	2.39509	No description available.
BV0G35730	Bv_26960_yncz	2.33668	Putative disease resistance protein RGA4	NB-ARC domain, P-loop containing nucleoside triphosphate hydrolase
BV1G07850	Bv1_006210_hjep	2.32957	No description available.
BV1G07860	Bv1_006220_mxyn	2.31159	No description available.
BV9G13880	Bv9_224050_dfdu	2.25934	O-acyltransferase WSD1	Glycerolipid biosynthetic process
BV3G12990	Bv3_065310_uyes	2.23724	No description available.
BV0G74870	Bv7u_180200_qope	2.17557	No description available.
BV0G18170	Bv_72260_jgpm	2.12987	Putative disease resistance	LRR domain
BV8G14610	Bv8_195100_sjqn	2.10493	No description available.
BV3G00100	Bv3_066280_zyst	2.10488	Putative disease resistance RPP13-like protein 1	LRR domain
BV3G06100	Bv3_056740_mzfc	2.05903			Protein involved in de novo 2-like , involved in DNA methylation
BV0G51450	Bv_54640_coka	2.02959	Putative pleiotropic drug resistance protein 7	P-loop containing nucleoside triphosphate hydrolase
BV9G16120	Bv9_226400_nntc	2.01267	Putative boron transporter 5
BV0G24720	Bv_18770_pozw	1.96989	No description available.
BV0G58990	Bv_22590_wmeo	1.95744	No description available.
BV2G14690	Bv2_036060_htgm	1.94388			Reverse transcriptase
BV7G16900	Bv7_162690_gyta	1.92362			Glutamic acid-rich protein-like
BV7G16900	Bv7_162690_gyta	1.92362			PREDICTED: pheromone-processing carboxypeptidase KEX1-like
BV7G12030	Bv7_158690_rrma	1.91787	Bifunctional monodehydroascorbate reductase and carbonic anhydrase nectarin-3
BV0G27280	Bv_53030_pirk	1.87899	Putative disease resistance protein RGA3	LRR, NB-ARC, P-loop containing nucleoside triphosphate hydrolase
BV1G14290	Bv1_017900_fzmi	1.87746	No description available.
BV9G01230	Bv9_218750_kjzy	1.8589	NAC transcription factor NAM
BV1G07770	Bv1_006110_ctqz	1.83976	Short-chain dehydrogenase/reductase 2b	Oxidation-reduction process, NAD(P)-binding domain, Glucose/ribitol dehydrogenase domain	NADH-ubiquinone reductase complex 1 MLRQ subunit
BV2G08350	Bv2_028630_qxrz	1.81508
BV5G14140	Bv5_111680_uyeo	1.78054	Pentatricopeptide repeat-containing protein	Protein binding
BV0G74760	Bv7u_180040_otuw	1.77467	No description available.
BV0G23720	Bv_85630_cynd	1.74791	No description available.
BV0G31410	Bv3u_069010_ignp	1.73333	Dehydration-responsive element-binding protein 1E	Regulation of transcription, DNA-dependent, AP2/ERF domain,
BV2G04230	Bv2_024210_pmxz	1.7234	CCCH domain-containing protein 66	Ankyrin repeat-containing domain, Zinc finger, CCCH-type
BV5G06230	Bv5_094010_wmfg	1.70356	WRKY transcription factor 53
BV4G08820	Bv4_080060_piio	1.68508	Lignin-forming anionic peroxidase
BV6G09550	Bv6_147640_kkkj	1.67556	Kelch-repeat protein At1g23390	Kelch repeat-containing F-box family protein
BV1G12310	Bv1_012280_tyza	1.67526	U-box domain-containing protein 28	Protein ubiquitination
BV0G36130	Bv_25030_hgjn	1.65479	Plastocyanin minor isoform, chloroplastic
BV5G20490	Bv5_108560_wpud	1.64552	No description available.
BV9G11400	Bv9_206790_tnoz	1.6278	Putative F-box/kelch-repeat protein At1g12870	Kelch repeat-containing F-box family protein
BV7G04690	Bv7_175270_tona	1.62383	Putative protein phosphatase 2C-like protein 45	Response to wounding, Acts as a MAPK phosphatase
BV5G14700	Bv5_119690_tiqs	1.59622			Protein cordon-bleu like
BV0G48970	Bv_12000_fgsz	1.58235	Calcium-binding protein PBP1	Calcium-binding EF-hand family protein
BV8G04550	Bv8_200850_kwiu	1.56906	BRASSINOSTEROID INSENSITIVE 1-associated receptor kinase 1
BV1G07000	Bv1_005230_qzjy	1.56772			PREDICTED: aldehyde oxidase GLOX1
BV5G08690	Bv5_096740_qxtq	1.54487	A20 and AN1 domain-containing stress-associated protein
BV5G04870	Bv5_101870_hice	1.54007	Putative disease resistance protein RGA3	NB-ARC, P-loop containing nucleoside triphosphate hydrolase
BV0G26660	Bv7u_181350_jrmq	1.52638	Acylpyruvase FAHD1, mitochondrial	Fumarylacetoacetate (FAA) hydrolase family
BV9G02070	Bv9_219770_reke	1.50631	PIP1-3/PIP1-4	Major intrinsic protein, Aquaporin-like
BV0G41040	Bv_51230_uatd	1.48756			PREDICTED: 23 kDa jasmonate-induced protein
BV4G03190	Bv4_080870_nfuy	1.48729	Probable exonuclease mut-7 homolog	3'-5' exonuclease domain, Ribonuclease H-like domain
BV2G04590	Bv2_024590_gkaf	1.45005			Nematode resistance protein-like HSPRO2
BV2G04630	Bv2_024630_gqok	1.44358	PIP1-3/PIP1-4	Major intrinsic protein, Aquaporin-like
BV9G01450	Bv9_219010_mfea	1.44027	Monocopper oxidase-like protein SKU5	Oxidation-reduction process
BV5G19450	Bv5_104510_dxgr	1.42657	Amyrin Synthase	Root development, Prenyltransferase/squalene oxidase domain, Terpenoid cyclases/protein prenyltransferase alpha-alpha toroid, Squalene cyclase
BV3G16260	Bv3_063130_sjdx	1.42638	Polymerase alpha-associated DNA helicase A
BV6G21920	Bv6_144600_xwqy	1.4184	Protein DnaJ	Heat shock protein binding
BV5G18910	Bv5_103730_jecw	1.40055	Probable aquaporin NIP5-1	Major intrinsic protein, Aquaporin-like
BV0G14300	Bv8u_204710_otoo	1.37777	Xyloglucan endotransglucosylase/hydrolase protein	Glycoside hydrolase, family 16
BV0G31670	Bv3u_069280_gums	1.3662	POZ domain-containing protein At2g04740	Ankyrin repeat family protein
BV8G10990	Bv8_184160_dgmr	1.35681	Amorpha-4,11-diene 12-monooxygenase	Cytochrome P450
BV2G14630	Bv2_035970_kyjk	1.34555	Binding allergen Bet v 3	EF-Hand 1, calcium-binding site
BV0G46950	Bv7u_182970_meon	1.34102	No description available.
BV7G12360	Bv7_159090_ftfc	1.33144	Putative peptide/nitrate transporter At2g38100	Major facilitator superfamily domain
BV9G18340	Bv9_228780_dtte	1.32811	Lactosylceramide 4-alpha-galactosyltransferase	Alpha 1,4-glycosyltransferase family protein
BV4G13630	Bv4_073690_csui	1.30638	F-box protein	Protein binding
BV7G09010	Bv7_179780_uysx	1.27255	RAB6-interacting golgin	Transcriptional activator domain, plants
BV0G24130	Bv_13870_euje	1.24803	No description available.
BV9G20090	Bv9_230690_wrdn	1.2375	Anthocyanin 3'-O-beta-glucosyltransferase	UDP-glucuronosyl/UDP-glucosyltransferase, flavonol biosynthetic process
BV9G01750	Bv9_219400_seqk	1.19804	No description available.
BV2G09120	Bv2_029490_aomj	1.1812		Protein BPS1, chloroplastic-like [Spinacia oleracea]	No description available.
BV0G68050	Bv_31270_rgfa	-1.28368	Probable glutathione S-transferase MSR-1	Response to oxidative stress
BV7G12300	Bv7_158990_timq	-1.30473	Zn(2+) purple acid phosphatase	Acid phosphatase activity
BV0G22440	Bv_32220_wsxd	-1.32322			60 kDa jasmonate-induced protein-like
BV1G03070	Bv1_001050_jkmf	-1.35193	Mu-theraphotoxin-Hhn2a	Beta vulgaris specific (2 genes)
BV8G15550	Bv8_196100_hadg	-1.375	S-adenosylmethionine decarboxylase proenzyme	Spermidine, spermidine biosynthetic process
BV0G17770	Bv_06400_iseq	-1.38418	Glutathione transferase GST 23
BV8G06870	Bv8_203330_sohu	-1.39844			Putative transcription factor WD40-like family
BV0G64530	Bv1u_020820_froc	-1.40774			PREDICTED: cysteine proteinase inhibitor A
BV6G00900	Bv6_151370_ccdy	-1.4545	No description available.
BV5G09360	Bv5_097530_ozdh	-1.46978	Pleiotropic ABC efflux transporter of multiple drugs	ABC transporter
BV9G12490	Bv9_222590_ckqk	-1.47661	No description available.
BV0G28640	Bv_16300_fpmp	-1.47694	Transcription factor Y subunit A
BV5G02150	Bv5_114610_kxnj	-1.4788	Trypsin inhibitor
BV1G08540	Bv1_006970_jood	-1.51119	Thioredoxin H-type
BV9G19820	Bv9_230380_xpgi	-1.51615	Na(+)/H(+) antiporter NhaD
BV2G02260	Bv2_042260_xrpk	-1.5214	Protein GOS9
BV0G49380	Bv9u_231480_afwz	-1.56517	Histidine-containing phosphotransfer protein
BV6G02910	Bv6_153580_rnpy	-1.56596	Amylase/subtilisin inhibitor
BV4G02480	Bv4_089410_torx	-1.57677	BRASSINOSTEROID INSENSITIVE 1-associated receptor kinase 1
BV5G22550	Bv5_100520_jzts	-1.58908	Expansin-like B1	Plant-type cell wall organization
BV1G00220	Bv1_011340_rqhx	-1.63915	Like protein subfamily 1 member
BV8G05960	Bv8_202380_cpyp	-1.66798	CCCH domain-containing protein 49
BV5G07700	Bv5_095620_hefa	-1.66974	Osmotin-like protein
BV1G12350	Bv1_012330_pngd	-1.67075	Putative nuclease HARBI1
BV0G62420	Bv_41110_dtss	-1.68889	No description available.
BV1G03410	Bv1_001400_nupk	-1.69897			Proteinase inhibitor PSI-1.2-like
BV6G16850	Bv6_126710_yqgz	-1.70208	Protein GOS9
BV0G00150	Bv_56580_nmyg	-1.7072			60 kDa jasmonate-induced protein-like
BV0G36520	Bv_78700_gezd	-1.71963	No description available.
BV0G58820	Bv_22360_xpdq	-1.7802	No description available.
BV7G11840	Bv7_158450_gdfc	-1.78813	Poly ubiquitin-C
BV5G07710	Bv5_095630_rgrk	-1.78957	Osmotin-like protein
BV8G00270	Bv8_190660_wtha	-1.78998			PREDICTED: mechanosensitive ion channel protein 10
BV3G15730	Bv3_062460_pkjc	-1.80851	BRASSINOSTEROID INSENSITIVE 1-associated receptor kinase 1
BV0G62750	Bv_27270_xeas	-1.81117	MLP-like protein 34	Defense response
BV0G62740	Bv_27260_cadi	-1.82752	MLP-like protein 34	Defense response
BV7G00920	Bv7_161210_eaki	-1.8464	No description available.
BV0G10320	Bv_01760_xwtn	-1.88433	Regulator of ribonuclease activity	Defense response
BV6G11900	Bv6_150340_ejzm	-1.89974	Defensin-like protein AX1	Defense response
BV0G10340	Bv_01790_cndj	-1.9088	Cytosolic sulfotransferase	Jasmonic acid metabolic process
BV0G32010	Bv_30540_sumq	-1.9111			Jasmonate-induced protein
BV0G17860	Bv_06530_ieoe	-1.91174	Trypsin inhibitor DE-3	Proteinase inhibitor I3, Kunitz legume domain
BV4G04810	Bv4_090430_sroh	-1.91733	No description available.
BV4G03330	Bv4_081010_nnrr	-1.91881	Trypsin inhibitor DE-3	Proteinase inhibitor I3, Kunitz legume domain
BV8G11190	Bv8_184370_qyra	-1.92448			Jasmonate-induced protein homolog
BV3G06910	Bv3_057750_sqkd	-1.93352	Cellulose synthase-like protein	Cellulose biosynthetic process
BV3G00380	Bv3_066600_xsue	-1.9585			PREDICTED: golgin subfamily A member 4-like
BV4G14320	Bv4_074420_juow	-1.96621			PREDICTED: jasmonate-induced protein homolog
BV0G48500	Bv_53810_pjyo	-1.97754	No description available.
BV7G09780	Bv7_156130_ettp	-2.00047	DNA topoisomerase 2	DNA topological change
BV3G15370	Bv3_062070_dgcf	-2.0088			PREDICTED: late embryogenesis abundant protein 46
BV6G11870	Bv6_150310_gsid	-2.02453	No description available.
BV2G02780	Bv2_035160_wcui	-2.03249			Probable ATP-dependent RNA helicase ddx31
BV9G03430	Bv9_221340_mxyf	-2.0401	No description available.
BV8G10880	Bv8_184040_zhqa	-2.04757	No description available.
BV6G06620	Bv6_128520_fjco	-2.07362	No description available.
BV4G12430	Bv4_072380_hykg	-2.1246	No description available.
BV9G03440	Bv9_221350_gcdh	-2.16638	No description available.
BV0G69550	Bv_78250_ungz	-2.17783			Zinc finger BED domain-containing protein RICESLEEPER 2-like
BV0G37470	Bv_29690_usqm	-2.1833	No description available.
BV0G29400	Bv_50290_cnns	-2.18983	Diphthine--ammonia ligase	Rossmann-like alpha/beta/alpha sandwich fold domain
BV2G13620	Bv2_046760_grwi	-2.21165	Like protein subfamily 1 member	Nutrient reservoir activity
BV8G15940	Bv8_196550_sopn	-2.31404	Auxin-binding protein ABP19b	Nutrient reservoir activity
BV8G15950	Bv8_196560_jzco	-2.34802	Auxin-binding protein ABP19b	Nutrient reservoir activity
BV5G19060	Bv5_103980_eyoi	-2.40093	No description available.
BV0G32020	Bv_30550_ajge	-2.42146			Jasmonate-induced protein
BV5G12090	Bv5_117560_rinm	-2.48197			PREDICTED: late embryogenesis abundant protein 32
BV3G12080	Bv3_064240_naqo	-2.52361	60S ribosomal protein L26
BV0G32030	Bv_30560_htfc	-2.66246			Jasmonate-induced protein
BV0G22310	Bv_32080_dmix	-2.85625			60 kDa jasmonate-induced protein-like
BV2G18830	Bv2_037600_gckk	-2.87793	No description available.
BV0G22300	Bv_32070_xpse	-2.93249			60 kDa jasmonate-induced protein-like
BV2G02910	Bv2_035320_uwcq	-2.98552	Amorpha-4,11-diene 12-monooxygenase	Cytochrome P450
BV2G02930	Bv2_035340_cktq	-3.0542	Taxadien-5-alpha-ol O-acetyltransferase	Spermidine hydroxycinnamoyl transferase, pollen development
BV5G04510	Bv5_101330_sssk	-3.07062			PREDICTED: glycine-rich cell wall structural protein 1 isoform X2
BV9G11850	Bv9_212660_goyq	-3.12923	Ribonucleoprotein A1, A2/B1 homolog	RNA recognition motif domain
BV6G11890	Bv6_150330_eimp	-3.34008			PREDICTED: ATP-dependent DNA helicase At3g02060, chloroplastic
BV0G23420	Bv_48570_mwcf	-3.38514	No description available.
BV8G12500	Bv8_188060_pqck	-3.40811	No description available.
BV9G20500	Bv9_209310_npri	-3.5366			PREDICTED: 40S ribosomal protein S16
