# Supplementary material for: Molecular insights into the compatible and incompatible interactions between sugar beet and the beet cyst nematode
Source: BMC Plant Biol. 2020 Oct 22;20:483. doi: 10.1186/s12870-020-02706-8 (PMC7583174; doi:10.1186/s12870-020-02706-8)
Supplement: Supplementary file 6 — Additional file 6 Table S6. Sugar beet genes that show a differential response to BCN infection when comparing the resistant and susceptible cultivar. Statistical significance was evaluated in DESeq2 by evaluating significant interaction between infections status and sugar beet variety. [file 12870_2020_2706_MOESM6_ESM.xlsx]

## Sheet: siggenes_4dai_sig_interaction
Additional file 6: Table S6 Sugar beet genes that show a differential response to BCN infection when comparing the resistant and susceptible cultivar. Statistical significance was evaluated in DESeq2 by evaluating significant interaction between infections status and sugar beet variety.
Gene name	Gene ID in PLAZA 3.0	baseMean	log2FoldChange	lfcSE	stat	pvalue	padj	Gene description (from PLAZA 3.0)
Bv_24000_ughi	BV0G52330	9.04551	6.8897	2.14126	3.21759	3.82041e-05	0.00828801	Aquaporin NIP1-1
Bv_42650_ntwt	BV0G54820	3482	6.10179	1.27348	4.79145	8.65574e-10	2.09685e-06	No description available
Bv2_027380_hfxx	BV2G07150	25.2026	5.99838	1.75887	3.41035	1.27244e-05	0.00420339	bisphosphate carboxylase small chain
Bv9_219080_wgto	BV9G01520	18.2914	5.94476	1.87733	3.1666	5.06039e-05	0.0102908	F-box protein SKIP23
Bv_49330_wnai	BV0G68320	71.7865	4.20683	1.2654	3.3245	2.09132e-05	0.00607946	No description available
Bv_80370_ydqd	BV0G05520	34.3704	4.00355	1.28006	3.12762	6.25614e-05	0.0116581	No description available
Bv9_221430_xwgq	BV9G03490	86.0534	3.95068	1.00677	3.92413	5.10425e-07	0.000392265	No description available
Bv2_034220_ucxg	BV2G17770	35.8755	3.90408	1.09729	3.55793	5.2719e-06	0.00212853	receptor-like protein kinase 29
Bv_06590_icen	BV0G17910	27.6833	3.87362	1.32046	2.93355	0.000173654	0.0260212	No description available
Bv_10820_pzqt	BV0G06120	54.606	3.72854	0.90743	4.1089	1.44971e-07	0.000170822	No description available
Bv_53080_iqcy	BV0G28000	61.0008	3.61747	1.0688	3.3846	1.47877e-05	0.00467258	No description available
Bv5_118990_fxur	BV5G13410	268.032	3.0782	0.739573	4.16213	9.98692e-08	0.000131964	No description available
Bv_73100_urwf	BV0G07340	303.707	2.56402	0.715965	3.58121	4.57324e-06	0.0019429	No description available
Bv9_223520_wxmk	BV9G13390	56.7093	2.51602	0.862723	2.91637	0.000189544	0.0271865	No description available
Bv1_001040_fofx	BV1G03060	145.17	2.42735	0.76998	3.15248	5.4661e-05	0.0107365	No description available
Bv_43680_yiaj	BV0G33600	213.742	2.24321	0.697096	3.21794	3.81296e-05	0.00828801	No description available
Bv5_120110_qome	BV5G15110	118.625	2.21633	0.582546	3.80457	1.11976e-06	0.000678152	No description available
Bv_02430_tdcc	BV0G75650	108.219	2.20332	0.693395	3.17758	4.76472e-05	0.010037	No description available
Bv5_103530_rtjz	BV5G18750	56.5536	2.16869	0.755452	2.87072	0.000238655	0.0312509	No description available
Bv5_114610_kxnj	BV5G02150	288.907	2.15429	0.655569	3.28615	2.60133e-05	0.00687461	Trypsin inhibitor
Bv9_218330_zzzq	BV9G00900	139.575	2.09274	0.743572	2.81444	0.000315645	0.0402448	No description available
Bv9_215430_gwdj	BV9G00320	123.558	2.05272	0.693615	2.95945	0.000152047	0.0245555	galactono-1,4-lactone dehydrogenase, mitochondrial
Bv_13380_edcp	BV0G04730	186.731	2.03127	0.699547	2.90369	0.000202133	0.0285244	CASP-like protein Ni6
Bv3_053310_xtre	BV3G02860	206.658	2.00316	0.559933	3.5775	4.67846e-06	0.0019429	Acidic endochitinase
Bv4_072230_omme	BV4G12300	144.738	1.92353	0.657682	2.9247	0.000181673	0.0266424	Albumin-2
Bv_43690_ptjp	BV0G33610	431.121	1.84852	0.57044	3.24051	3.36241e-05	0.0076509	No description available
Bv8_197520_mtak	BV8G01560	217.855	1.75286	0.55569	3.15439	5.40957e-05	0.0107365	protein ClpB
Bv9_218410_hgzr	BV9G00970	124.326	1.69069	0.607417	2.78341	0.000367495	0.0460478	No description available
Bv7_170550_wauz	BV7G14640	225.312	1.5195	0.507242	2.99561	0.00012609	0.0208264	Desumoylating isopeptidase 1
Bv7_177480_nend	BV7G06790	1037.92	1.50773	0.461374	3.26792	2.88325e-05	0.00710305	protein DnaK
Bv_87700_wnfo	BV0G04250	5183.92	-1.24152	0.421777	-2.94353	0.000165005	0.0253751	No description available
Bv7_177120_onmk	BV7G06460	2580.39	-1.29954	0.433773	-2.99589	0.000125904	0.0208264	Expansin-A4
Bv1_005290_pwzk	BV1G07060	459.556	-1.43233	0.46081	-3.10829	6.9442e-05	0.0126167	No description available
Bv6_133940_niio	BV6G14850	3652.73	-1.55089	0.551403	-2.81263	0.000318473	0.0402522	No description available
Bv5_104770_iiou	BV5G19610	319.952	-1.59291	0.56496	-2.8195	0.000307874	0.0396013	No description available
Bv2_024020_yfhy	BV2G04050	143.522	-1.66622	0.564989	-2.94911	0.00016035	0.0250612	Taxadien-5-alpha-ol O-acetyltransferase
Bv8_195130_nnjy	BV8G14640	4775.65	-1.68613	0.483246	-3.48918	7.98155e-06	0.00282956	Sucrose synthase
Bv6_124140_kxwm	BV6G22940	415.068	-1.74366	0.613572	-2.84181	0.000275685	0.0357775	No description available
Bv8_189480_iihw	BV8G06980	911.916	-1.7555	0.538455	-3.26025	3.0104e-05	0.00717314	Thioredoxin-like protein CXXS1
Bv1_007200_unuu	BV1G08750	409.284	-1.87504	0.523519	-3.58161	4.56223e-06	0.0019429	No description available
Bv9_220740_wyua	BV9G02880	177.653	-1.92061	0.552759	-3.47458	8.70809e-06	0.00301362	No description available
Bv3_067540_izir	BV3G01210	246.427	-1.92929	0.516553	-3.73493	1.75117e-06	0.000905415	Brassinosteroid-regulated protein BRU1
Bv4_084670_ssme	BV4G10670	132.998	-1.94986	0.674642	-2.89021	0.00021638	0.0296706	No description available
Bv6_124520_xwqd	BV6G23310	86.8398	-1.98233	0.684196	-2.89732	0.000208759	0.029176	ucokinase/fucose pyrophosphorylase
Bv2_039100_dmpq	BV2G00090	345.498	-2.0263	0.640169	-3.16526	5.09763e-05	0.0102908	binding allergen Ole e 8
Bv3_048950_qyhk	BV3G08900	182.101	-2.0341	0.572755	-3.55143	5.48434e-06	0.00215446	No description available
Bv_13650_uxef	BV0G26260	195.214	-2.07586	0.641351	-3.2367	3.43478e-05	0.00768071	Uricase-2 isozyme 2
Bv_11780_gomr	BV0G48820	78.37	-2.10304	0.729908	-2.88124	0.000226376	0.0301887	2H-1,4-benzoxazin-2-yl glucoside beta-D-glucosidase (Glycoside hydrolase, family 1)
Bv5_116030_hfga	BV5G03340	211.739	-2.11205	0.638471	-3.30798	2.29809e-05	0.00640548	FAS-associated factor 2-B
Bv_01950_ydou	BV0G10480	141.603	-2.11651	0.675962	-3.13111	6.13904e-05	0.0115884	Putative DEAD-box ATP-dependent RNA helicase 43
Bv3_064070_upng	BV3G11920	67.1946	-2.17244	0.74524	-2.91509	0.000190783	0.0271865	lysine-27, H4 lysine-20 and cytosine specific SUVH2 (methyltransferase)
Bv_30460_exaq	BV0G69780	130.852	-2.18535	0.620832	-3.52004	6.63196e-06	0.00240989	No description available
Bv5u_121090_ypwf	BV0G08130	666.049	-2.19172	0.697181	-3.14369	5.73385e-05	0.0111122	L-lactate dehydrogenase
Bv_37960_pfms	BV0G55980	1639.28	-2.25622	0.679977	-3.31809	2.16938e-05	0.00618274	7S globulin 2
Bv_10840_psos	BV0G01320	1376.26	-2.25627	0.689788	-3.27097	2.83418e-05	0.00710305	7S globulin 2
Bv2_032060_ocyf	BV2G11530	136.39	-2.27695	0.679954	-3.34868	1.82033e-05	0.00562946	NADP-dependent glyceraldehyde-3-phosphate dehydrogenase
Bv4_074860_pwzg	BV4G14730	196.677	-2.33104	0.743354	-3.13585	5.98354e-05	0.0114435	Acyl-[acyl-carrier-protein] desaturase
Bv7_178320_jsio	BV7G07610	140.482	-2.3462	0.5973	-3.92802	4.97349e-07	0.000392265	b binding protein of LHCII type I, chloroplastic
Bv5_092900_pnpm	BV5G16640	354.521	-2.3664	0.709244	-3.33651	1.95226e-05	0.00584742	Vacuolar-processing enzyme beta-isozyme
Bv_39300_wtjc	BV0G50610	711.343	-2.39852	0.784591	-3.05704	9.13093e-05	0.0157998	No description available
Bv_30550_ajge	BV0G32020	317.955	-2.45039	0.559498	-4.37963	2.07847e-08	3.02106e-05	No description available
Bv1_017200_qnmc	BV1G13700	48.5697	-2.47719	0.819621	-3.02235	0.000109639	0.0187439	Phytosulfokines 3
Bv8_183290_nnzc	BV8G10150	119.293	-2.49594	0.635213	-3.9293	4.93098e-07	0.000392265	No description available
Bv8_195380_fzxr	BV8G14870	71.5184	-2.50348	0.810633	-3.08831	7.73014e-05	0.0137021	Pectinesterase/pectinesterase inhibitor
Bv6_149300_odmk	BV6G11010	96.5618	-2.67579	0.816742	-3.27617	2.75215e-05	0.00710305	Rhythmically expressed gene 2 protein
Bv6_135400_tchs	BV6G04510	45.9967	-2.74459	0.84705	-3.24017	3.36882e-05	0.0076509	galacturonosyltransferase-like
Bv9_225420_sqtg	BV9G15170	780.994	-2.84658	0.488203	-5.83073	8.4821e-14	6.16437e-10	No description available
Bv4_076960_dwrg	BV4G06060	187.469	-2.97655	0.90559	-3.28686	2.59077e-05	0.00687461	stress protein A-like protein
Bv3_052490_hyah	BV3G02080	24.0114	-3.26835	1.13504	-2.87951	0.000228355	0.0301887	Pectinesterase/pectinesterase inhibitor
Bv7_164120_zexd	BV7G12680	37.2331	-3.41524	1.11144	-3.07281	8.39692e-05	0.0147047	Sucrose synthase
Bv8_184360_xsra	BV8G11180	145.802	-3.49337	0.890386	-3.92344	5.12765e-07	0.000392265	Probable pyruvate decarboxylase C186.09
Bv4_081750_igyi	BV4G03950	24.1358	-3.51541	1.22088	-2.87942	0.000228466	0.0301887	Linoleate 9S-lipoxygenase
Bv8_198450_psrm	BV8G02340	58.8172	-3.66735	1.15155	-3.18472	4.58146e-05	0.00979287	Wound-induced proteinase inhibitor 1
Bv5_106290_jcfd	BV5G21530	59.7793	-3.77376	1.13162	-3.33482	1.97127e-05	0.00584742	aminoethanethiol dioxygenase
Bv_13850_neac	BV0G24110	113.758	-3.80624	0.965734	-3.9413	4.55119e-07	0.000392265	Probable nucleoredoxin 1-1
Bv9_217460_aeir	BV9G07720	152.582	-4.18806	0.816601	-5.12865	5.23916e-11	1.90378e-07	7S globulin 2
Bv_03580_ineq	BV0G46060	87.8645	-4.20275	0.908649	-4.62527	3.22485e-09	5.85916e-06	No description available
Bv_28030_cxok	BV0G81670	12.3486	-4.26515	1.54279	-2.76456	0.000402766	0.049195	b binding protein CP24 10A, chloroplastic
Bv7_160270_mwox	BV7G18650	185.111	-4.45769	0.813268	-5.48121	2.29616e-12	1.11249e-08	No description available
Bv6_127900_rmnx	BV6G17980	599.639	-4.62449	1.25135	-3.6956	2.24668e-06	0.00108852	No description available
Bv2_030620_zisw	BV2G10210	13.9956	-4.76687	1.50407	-3.16931	4.98575e-05	0.0102908	Lignin-forming anionic peroxidase
Bv6_153910_dksz	BV6G03230	19.4608	-4.76834	1.57883	-3.02017	0.000110903	0.0187439	SNF1-related protein kinase regulatory subunit gamma-1-like
Bv1_011850_erzt	BV1G11970	1698.41	-5.73599	1.85536	-3.09157	7.59629e-05	0.0136311	Alcohol dehydrogenase class-3
Bv9_221420_ipou	BV9G03480	130.719	-6.0932	0.986533	-6.17638	2.66454e-15	3.8729e-11	No description available
Bv_37910_nwgk	BV0G76600	200.159	-6.19653	2.24069	-2.76545	0.000401026	0.049195	aminocyclopropane-1-carboxylate oxidase
Bv_09060_kusi	BV0G09320	9.62076	-6.30698	1.85671	-3.39686	1.37686e-05	0.00444726	No description available
Bv4u_091820_perp	BV0G42770	1779.08	-6.33027	1.72048	-3.67936	2.48831e-06	0.0011667	No description available
Bv4u_091810_hxwn	BV0G42760	2147.83	-6.3612	1.68866	-3.76701	1.42651e-06	0.000797473	No description available
Bv_15230_mzta	BV0G42130	27.1151	-6.43164	1.94596	-3.30513	2.33568e-05	0.00640548	No description available
Bv_22580_rqms	BV0G58980	18.2857	-6.81213	2.09391	-3.25331	3.12994e-05	0.00733769	No description available
Bv2_036900_jzij	BV2G17280	718.503	-6.91071	1.85267	-3.73013	1.80549e-06	0.000905415	Trans-cinnamate 4-monooxygenase
Bv_09760_wpjg	BV0G53850	24.9331	-7.25577	1.53438	-4.7288	1.42858e-09	2.96635e-06	cap-binding protein subunit 2
Bv3u_069630_twjk	BV0G43150	1475.39	-7.46284	1.64681	-4.5317	6.63301e-09	1.07123e-05	Splicing factor 3B subunit 3
Bv1_013070_xcjk	BV1G12770	17.6835	-7.56065	1.90218	-3.97472	3.6357e-07	0.000377463	No description available
Bv6_127130_iccr	BV6G17260	261.788	-8.27041	2.01651	-4.10135	1.52782e-07	0.000170822	Rhodanese-like domain-containing protein 19, mitochondrial
Bv9_224250_aayd	BV9G14070	214.512	-8.423	2.85082	-2.95459	0.000155903	0.024631	Non-symbiotic hemoglobin
Bv3_060760_jmmu	BV3G14680	51.6517	-8.83859	2.84355	-3.10829	6.94397e-05	0.0126167	Thiocyanate methyltransferase
Bv9_224420_ssox	BV9G14230	77.2903	-12.2981	3.16918	-3.88052	6.81565e-07	0.00047174	No description available
Bv7u_182400_dfzh	BV0G34780	147.689	-12.8992	3.95229	-3.26373	2.95212e-05	0.00715151	Quinone-oxidoreductase homolog, chloroplastic
Bv2_028630_qxrz	BV2G08350	636.984	-13.7111	2.70866	-5.06197	9.25571e-11	2.69063e-07	No description available

## Sheet: siggenes_10dai_sig_interaction
Gene name	Gene ID in PLAZA 3.0	baseMean	log2FoldChange	lfcSE	stat	pvalue	padj	Gene description (from PLAZA 3.0)
Bv2_028630_qxrz	BV2G08350	16.3999	6.02411	1.41422	4.25966	8.20844e-06	0.00585221	No description available
Bv_72260_jgpm	BV0G18170	31.1422	5.61814	1.22794	4.57527	1.66698e-06	0.00216086	Putative disease resistance	LRR domain
Bv3_066270_goti	BV3G00090	475.629	5.44783	0.922463	5.90574	6.28773e-10	1.49428e-06	Putative disease resistance RPP13-like protein 1	NB-ARC, P-loop containing nucleoside triphosphate hydrolase
Bv_13850_neac	BV0G24110	140.536	4.04836	0.922007	4.39082	4.28641e-06	0.00407466	Probable nucleoredoxin 1-1
Bv3_066280_zyst	BV3G00100	147.598	3.69625	0.956111	3.86592	5.17803e-05	0.0273457	Putative disease resistance RPP13-like protein 1	LRR domain
Bv5u_121420_druz	BV0G08440	710.606	3.24481	0.681213	4.76329	6.13399e-07	0.000874645	24.1 kDa heat shock protein, mitochondrial	HSP
Bv4_075840_xake	BV4G09310	58.3793	3.19983	0.845657	3.78384	7.4478e-05	0.0312348	protein DnaK	HSP
Bv_50650_ryod	BV0G23750	749.044	2.6191	0.547468	4.78402	5.48119e-07	0.000868403	Ethylene-responsive transcription factor
Bv3_053900_qhgs	BV3G03390	2666.45	2.60531	0.669969	3.8887	4.67516e-05	0.0256397	shock protein HSP 90	HSP
Bv8_200260_csqo	BV8G04030	782.069	2.19031	0.497714	4.40073	4.07808e-06	0.00407466	Endothelial differentiation-related factor 1	multiprotein bridging factor 1
Bv_56580_nmyg	BV0G00150	4213.34	-2.06602	0.482483	-4.28206	7.35586e-06	0.00552038	No description available
Bv6_126710_yqgz	BV6G16850	400.53	-2.36641	0.622755	-3.7999	6.94031e-05	0.0299884	Protein GOS9
Bv6_153580_rnpy	BV6G02910	90.4892	-2.58988	0.6737	-3.84427	5.70295e-05	0.0280658	amylase/subtilisin inhibitor
Bv2_034200_kiet	BV2G17750	120.433	-2.60107	0.704532	-3.69191	0.000110969	0.043953	Vacuolar-processing enzyme
Bv_10050_oqmo	BV0G39850	3347.04	-2.6322	0.701132	-3.75421	8.47735e-05	0.0345367	like protein subfamily 3 member 3
Bv7u_181400_timw	BV0G40290	81.2926	-2.80937	0.735614	-3.81908	6.37694e-05	0.0293319	Reticulon-like protein B23
Bv5_101330_sssk	BV5G04510	1198.51	-2.8741	0.678106	-4.23842	9.10377e-06	0.00618146	No description available
Bv_32070_xpse	BV0G22300	140.296	-3.14	0.732558	-4.28634	7.20265e-06	0.00552038	No description available
Bv_32090_wiim	BV0G22320	1093.91	-3.16654	0.518649	-6.10537	1.63678e-10	5.83472e-07	No description available
Bv_32080_dmix	BV0G22310	542.988	-3.9364	0.568532	-6.92378	4.20108e-13	5.99033e-09	No description available
Bv8_196550_sopn	BV8G15940	22.1875	-5.21183	1.24438	-4.1883	1.16005e-05	0.00751873	Auxin-binding protein ABP19b
