# Supplementary material for: Molecular insights into the compatible and incompatible interactions between sugar beet and the beet cyst nematode
Source: BMC Plant Biol. 2020 Oct 22;20:483. doi: 10.1186/s12870-020-02706-8 (PMC7583174; doi:10.1186/s12870-020-02706-8)
Supplement: Supplementary file 7 — Additional file 7 Table S7. Transcripts derived from beet cyst nematode (BCN) genes detected during the compatible and incompatible interaction with sugar beet. [file 12870_2020_2706_MOESM7_ESM.xlsx]

## Sheet: IS-4 dai
Additional file 7:Table S7. Transcripts derived from beet cyst nematode (BCN) genes detected during the compatible and incompatible interaction with sugar beet.
Transcript ID
SRR1125017.101384
SRR1125017.101493
SRR1125017.101861
SRR1125017.102000
SRR1125017.102861
SRR1125017.103834
SRR1125017.103994
SRR1125017.104963
SRR1125017.106596
SRR1125017.106740
SRR1125017.106927
SRR1125017.107112
SRR1125017.107829
SRR1125017.108235
SRR1125017.109141
SRR1125017.110225
SRR1125017.110318
SRR1125017.110391
SRR1125017.110457
SRR1125017.110631
SRR1125017.110989
SRR1125017.111130
SRR1125017.111215
SRR1125017.111843
SRR1125017.112905
SRR1125017.113245
SRR1125017.113564
SRR1125017.114948
SRR1125017.115255
SRR1125017.115410
SRR1125017.116484
SRR1125017.117048
SRR1125017.117929
SRR1125017.119555
SRR1125017.119564
SRR1125017.119851
SRR1125017.120326
SRR1125017.12198
SRR1125017.122499
SRR1125017.123003
SRR1125017.124502
SRR1125017.126226
SRR1125017.127147
SRR1125017.12778
SRR1125017.12785
SRR1125017.127952
SRR1125017.129571
SRR1125017.129946
SRR1125017.130197
SRR1125017.130643
SRR1125017.131051
SRR1125017.132690
SRR1125017.136000
SRR1125017.137620
SRR1125017.137725
SRR1125017.140513
SRR1125017.14099
SRR1125017.141862
SRR1125017.143156
SRR1125017.143325
SRR1125017.143386
SRR1125017.143429
SRR1125017.143750
SRR1125017.146918
SRR1125017.147141
SRR1125017.147444
SRR1125017.147969
SRR1125017.148053
SRR1125017.148221
SRR1125017.148301
SRR1125017.148342
SRR1125017.148706
SRR1125017.149158
SRR1125017.149303
SRR1125017.149464
SRR1125017.149953
SRR1125017.150175
SRR1125017.150215
SRR1125017.150406
SRR1125017.150441
SRR1125017.150529
SRR1125017.150702
SRR1125017.150927
SRR1125017.150930
SRR1125017.151080
SRR1125017.151126
SRR1125017.151212
SRR1125017.151229
SRR1125017.151527
SRR1125017.151724
SRR1125017.151760
SRR1125017.151797
SRR1125017.151832
SRR1125017.152004
SRR1125017.153111
SRR1125017.153142
SRR1125017.153184
SRR1125017.153268
SRR1125017.153326
SRR1125017.153463
SRR1125017.153480
SRR1125017.153818
SRR1125017.153862
SRR1125017.153912
SRR1125017.154047
SRR1125017.154144
SRR1125017.154232
SRR1125017.154317
SRR1125017.154458
SRR1125017.154506
SRR1125017.154581
SRR1125017.154988
SRR1125017.154997
SRR1125017.155142
SRR1125017.155284
SRR1125017.155299
SRR1125017.155523
SRR1125017.156086
SRR1125017.156215
SRR1125017.156320
SRR1125017.156547
SRR1125017.156562
SRR1125017.156600
SRR1125017.156649
SRR1125017.156762
SRR1125017.157077
SRR1125017.157103
SRR1125017.157142
SRR1125017.157314
SRR1125017.157693
SRR1125017.158117
SRR1125017.158186
SRR1125017.158282
SRR1125017.158344
SRR1125017.158545
SRR1125017.158973
SRR1125017.159167
SRR1125017.159261
SRR1125017.159383
SRR1125017.159457
SRR1125017.159708
SRR1125017.160004
SRR1125017.160011
SRR1125017.160060
SRR1125017.160529
SRR1125017.160853
SRR1125017.161273
SRR1125017.161367
SRR1125017.161745
SRR1125017.162598
SRR1125017.162689
SRR1125017.162772
SRR1125017.163407
SRR1125017.163457
SRR1125017.164119
SRR1125017.164324
SRR1125017.164342
SRR1125017.164571
SRR1125017.164607
SRR1125017.164851
SRR1125017.165100
SRR1125017.165133
SRR1125017.165134
SRR1125017.165223
SRR1125017.165248
SRR1125017.165263
SRR1125017.165459
SRR1125017.165611
SRR1125017.165654
SRR1125017.165740
SRR1125017.165747
SRR1125017.165759
SRR1125017.165771
SRR1125017.165810
SRR1125017.166284
SRR1125017.166855
SRR1125017.166882
SRR1125017.167090
SRR1125017.167232
SRR1125017.167292
SRR1125017.167546
SRR1125017.167675
SRR1125017.167766
SRR1125017.167993
SRR1125017.168092
SRR1125017.168236
SRR1125017.168389
SRR1125017.168390
SRR1125017.168506
SRR1125017.168547
SRR1125017.168578
SRR1125017.168672
SRR1125017.168676
SRR1125017.168961
SRR1125017.169270
SRR1125017.169507
SRR1125017.169686
SRR1125017.169699
SRR1125017.169762
SRR1125017.169901
SRR1125017.169979
SRR1125017.169997
SRR1125017.170284
SRR1125017.170380
SRR1125017.170395
SRR1125017.170453
SRR1125017.170563
SRR1125017.171003
SRR1125017.171195
SRR1125017.171326
SRR1125017.171414
SRR1125017.171450
SRR1125017.171497
SRR1125017.171655
SRR1125017.171679
SRR1125017.171751
SRR1125017.171977
SRR1125017.172022
SRR1125017.172501
SRR1125017.172585
SRR1125017.172810
SRR1125017.173002
SRR1125017.173087
SRR1125017.173256
SRR1125017.173618
SRR1125017.173631
SRR1125017.173710
SRR1125017.173803
SRR1125017.174033
SRR1125017.174045
SRR1125017.174251
SRR1125017.174441
SRR1125017.174514
SRR1125017.174891
SRR1125017.174979
SRR1125017.175391
SRR1125017.175568
SRR1125017.175631
SRR1125017.175814
SRR1125017.176289
SRR1125017.176330
SRR1125017.176412
SRR1125017.176478
SRR1125017.176576
SRR1125017.176674
SRR1125017.177080
SRR1125017.177289
SRR1125017.177320
SRR1125017.177384
SRR1125017.178078
SRR1125017.178481
SRR1125017.178601
SRR1125017.178696
SRR1125017.178798
SRR1125017.178872
SRR1125017.179253
SRR1125017.179437
SRR1125017.179544
SRR1125017.179607
SRR1125017.179831
SRR1125017.181119
SRR1125017.181244
SRR1125017.181587
SRR1125017.182075
SRR1125017.182142
SRR1125017.182177
SRR1125017.182274
SRR1125017.182476
SRR1125017.182554
SRR1125017.182599
SRR1125017.182666
SRR1125017.182792
SRR1125017.182873
SRR1125017.183229
SRR1125017.183543
SRR1125017.183783
SRR1125017.183846
SRR1125017.183858
SRR1125017.183882
SRR1125017.18558
SRR1125017.22305
SRR1125017.24520
SRR1125017.27573
SRR1125017.29156
SRR1125017.31001
SRR1125017.31450
SRR1125017.32920
SRR1125017.33477
SRR1125017.33796
SRR1125017.38244
SRR1125017.38688
SRR1125017.41124
SRR1125017.41626
SRR1125017.42568
SRR1125017.42950
SRR1125017.45182
SRR1125017.46614
SRR1125017.48923
SRR1125017.50216
SRR1125017.51696
SRR1125017.52841
SRR1125017.54834
SRR1125017.59223
SRR1125017.59351
SRR1125017.63286
SRR1125017.65168
SRR1125017.65879
SRR1125017.66385
SRR1125017.67093
SRR1125017.67293
SRR1125017.68750
SRR1125017.71065
SRR1125017.71931
SRR1125017.77096
SRR1125017.77255
SRR1125017.77746
SRR1125017.78870
SRR1125017.79473
SRR1125017.79610
SRR1125017.79939
SRR1125017.80117
SRR1125017.82214
SRR1125017.83030
SRR1125017.83616
SRR1125017.8606
SRR1125017.86283
SRR1125017.87667
SRR1125017.88161
SRR1125017.88556
SRR1125017.90800
SRR1125017.92694
SRR1125017.94609
SRR1125017.95029
SRR1125017.956
SRR1125017.96116
SRR1125017.97146
SRR1125017.97337
SRR1125017.153268
SRR1125017.154144
SRR1125017.166855
SRR1125017.183543
SRR1125017.183783

## Sheet: IS-4dai with annotation
Transcript ID	Trascript description	Category
SRR1125017.159457	14-3-3 zeta isoform X1	Effector
SRR1125017.165134	18s rrna	Ribosome
SRR1125017.178798	18s rrna	Ribosome
SRR1125017.179253	18s rrna	Ribosome
SRR1125017.182075	40S ribosomal	Ribosome
SRR1125017.158344	40S ribosomal S11	Ribosome
SRR1125017.162689	40S ribosomal S15	Ribosome
SRR1125017.173618	40S ribosomal S19S	Ribosome
SRR1125017.151832	40S ribosomal S2	Ribosome
SRR1125017.171497	40S ribosomal S24	Ribosome
SRR1125017.153818	60S acidic ribosomal P2	Ribosome
SRR1125017.165611	60S ribosomal L11	Ribosome
SRR1125017.165740	60S ribosomal L23a	Ribosome
SRR1125017.165759	60S ribosomal L37a	Ribosome
SRR1125017.155142	60S ribosomal L38	Ribosome
SRR1125017.182177	60S ribosomal L5	Ribosome
SRR1125017.168676	60S ribosomal L7a	Ribosome
SRR1125017.181587	Actin	Development
SRR1125017.160011	Actin 2	Development
SRR1125017.161367	Adenine Nucleotide Translocator
SRR1125017.179544	ADP-ribosylation factor 1 (ARF family of GTP-binding proteins)	Metabolism of proteins, transport
SRR1125017.154997	ATP synthase subunit mitochondrial-like	Metabolism
SRR1125017.42950	Beta-actin	Development
SRR1125017.179437	Beta-amyloid-like protein
SRR1125017.173256	Beta-tubulin isotype	Tubulins, nematode development
SRR1125017.110457	briggsae CBR-LIN-33
SRR1125017.170563	Carnitine o-palmitoyltransferase liver isoform	Lipid metabolism, fatty acid metabolism
SRR1125017.51696	Cathepsin L	Effector
SRR1125017.150529	Cell wall-associated hydrolase	Cell wall degrading enzymes
SRR1125017.168547	Cell wall-associated hydrolase	Cell wall degrading enzymes
SRR1125017.168672	Cell wall-associated hydrolase	Cell wall degrading enzymes
SRR1125017.169686	Cell wall-associated hydrolase	Cell wall degrading enzymes
SRR1125017.176412	Cell wall-associated hydrolase	Cell wall degrading enzymes
SRR1125017.182599	Cell wall-associated hydrolase	Cell wall degrading enzymes
SRR1125017.171679	CHK1 checkpoint (chekpoint kinase 1)	Cell cycle,development
SRR1125017.157693	Chloride channel protein 1	Ion transporter, metabolism
SRR1125017.169901	CUT domain protein	Transcription, development
SRR1125017.151229	Cytochrome c
SRR1125017.169762	Cytochrome P450-like TBP	Antioxidant
SRR1125017.101384	Daphnid bacterial-ribosomal-RNA- possible	Ribosome
SRR1125017.148342	Daphnid bacterial-ribosomal-RNA- possible	Ribosome
SRR1125017.171003	Daphnid bacterial-ribosomal-RNA- possible	Ribosome
SRR1125017.176576	Daphnid bacterial-ribosomal-RNA- possible	Ribosome
SRR1125017.123003	Daphnid bacterial-ribosomal-RNA- possible HGT	Ribosome
SRR1125017.151080	Daphnid bacterial-ribosomal-RNA- possible HGT	Ribosome
SRR1125017.151760	Daphnid bacterial-ribosomal-RNA- possible HGT	Ribosome
SRR1125017.169270	Daphnid bacterial-ribosomal-RNA- possible HGT	Ribosome
SRR1125017.154458	Dehydration responsive	Late embryogenesis abundant (LEA) proteins, metabolism
SRR1125017.169901	Elegans Homeobox	Transcription, development
SRR1125017.182142	Elongation factor 1-	Translation, elongation factors
SRR1125017.161745	Elongation factor 1 beta	Translation, elongation factors
SRR1125017.176674	Elongation factor 1-gamma
SRR1125017.103994	Guanine nucleotide-binding subunit beta-2-like 1
SRR1125017.148301	Heat shock 70	HSP
SRR1125017.108235	Importin-beta protein	Transports protein molecules into the nucleus
SRR1125017.151724	Large subunit ribosomal	Ribosome
SRR1125017.181119	Leucine rich protein
SRR1125017.170284	PG1	Polygalacturonase, cell wall degrading enzyme
SRR1125017.174045	PG1	Polygalacturonase, cell wall degrading enzyme
SRR1125017.154506	PG1 protein	Polygalacturonase, cell wall degrading enzyme
SRR1125017.33796	Polyubiquitin
SRR1125017.175631	Putative 60S ribosomal protein L37-A	Ribosome
SRR1125017.172022	Ran Binding Protein 1 domain containing protein	Transport
SRR1125017.172501	Regulator of rDNA transcription 15
SRR1125017.169762	Regulator of rDNA transcription protein 15
SRR1125017.163407	Retron-type RNA-directed DNA polymerase
SRR1125017.171195	Retrovirus-related Pol poly from type-2 retrotransposable element R2DM
SRR1125017.111843	RING-box 1	Protein ubiquitination
SRR1125017.149303	RNA-binding 8a
SRR1125017.170380	rRNA intron-encoded homing
SRR1125017.160004	rRNA intron-encoded homing endonuclease
SRR1125017.151527	Serine acetyltransferase	Metabolism
SRR1125017.158545	Serine acetyltransferase	Metabolism
SRR1125017.164571	Serine acetyltransferase	Metabolism
SRR1125017.165223	Serine acetyltransferase	Metabolism
SRR1125017.166855	Serine acetyltransferase	Metabolism
SRR1125017.171655	Serine acetyltransferase	Metabolism
SRR1125017.166855	Serine acetyltransferase	Metabolism
SRR1125017.173710	Serine acetyltransferase	Metabolism
SRR1125017.77096	Single-strand binding family protein	Development
SRR1125017.38688	Small subunit ribosomal	Ribosome
SRR1125017.165771	Small subunit ribosomal 21	Ribosome
SRR1125017.150175	SNF2 family	Helicase-like proteins, genetic metabolism
SRR1125017.179831	Sodium potassium ATPase subunit beta	Ion transporter, metabolism
SRR1125017.164324	Tar1p (transcript antisense to ribosomal RNA protein)
SRR1125017.153463	Thioredoxin-related transmembrane	Antioxidant
SRR1125017.155523	Transcript antisense to ribosomal RNA	Ribosome
SRR1125017.183858	Ubiquitin extension	Effector
SRR1125017.148221	Ubiquitin family
SRR1125017.156649	Ubiquitin family	Protein ubiquitination
SRR1125017.171326	Ubiquitin-40S ribosomal S27a	Ribosome
SRR1125017.159383	UV excision repair RAD23 homolog B
SRR1125017.148053	Vesicular acetylcholine transporter unc-17	Transporter,nematode larval development
SRR1125017.169997	WD40 repeat domain containing protein (WD or beta-transducin repeats)
SRR1125017.77096	Single-strand binding family protein	Development

## Sheet: IS-10dai
Transcript ID
SRR1125017.100064
SRR1125017.100135
SRR1125017.100671
SRR1125017.100687
SRR1125017.100712
SRR1125017.100838
SRR1125017.100865
SRR1125017.101029
SRR1125017.101493
SRR1125017.101553
SRR1125017.101555
SRR1125017.101587
SRR1125017.101861
SRR1125017.101959
SRR1125017.102076
SRR1125017.10252
SRR1125017.102557
SRR1125017.102861
SRR1125017.103083
SRR1125017.103204
SRR1125017.103219
SRR1125017.103606
SRR1125017.103625
SRR1125017.103670
SRR1125017.103720
SRR1125017.10395
SRR1125017.103994
SRR1125017.104012
SRR1125017.104435
SRR1125017.104549
SRR1125017.104963
SRR1125017.104996
SRR1125017.10517
SRR1125017.105198
SRR1125017.105331
SRR1125017.105532
SRR1125017.105552
SRR1125017.105574
SRR1125017.105613
SRR1125017.105808
SRR1125017.106108
SRR1125017.106174
SRR1125017.106260
SRR1125017.106740
SRR1125017.106927
SRR1125017.106968
SRR1125017.107112
SRR1125017.107331
SRR1125017.107336
SRR1125017.10757
SRR1125017.107618
SRR1125017.107829
SRR1125017.108177
SRR1125017.108235
SRR1125017.108806
SRR1125017.108922
SRR1125017.108934
SRR1125017.108980
SRR1125017.109141
SRR1125017.109291
SRR1125017.109550
SRR1125017.109988
SRR1125017.110257
SRR1125017.110411
SRR1125017.110457
SRR1125017.111003
SRR1125017.111004
SRR1125017.111130
SRR1125017.111132
SRR1125017.111215
SRR1125017.111743
SRR1125017.111843
SRR1125017.111863
SRR1125017.112347
SRR1125017.112538
SRR1125017.112627
SRR1125017.112995
SRR1125017.113153
SRR1125017.113187
SRR1125017.113232
SRR1125017.113245
SRR1125017.113519
SRR1125017.114142
SRR1125017.114410
SRR1125017.114505
SRR1125017.114540
SRR1125017.114630
SRR1125017.115278
SRR1125017.115381
SRR1125017.115462
SRR1125017.115533
SRR1125017.115837
SRR1125017.115839
SRR1125017.116175
SRR1125017.116397
SRR1125017.116728
SRR1125017.117368
SRR1125017.117656
SRR1125017.117744
SRR1125017.117820
SRR1125017.117929
SRR1125017.118183
SRR1125017.118859
SRR1125017.118967
SRR1125017.119157
SRR1125017.119488
SRR1125017.119555
SRR1125017.119742
SRR1125017.119817
SRR1125017.119851
SRR1125017.120067
SRR1125017.120326
SRR1125017.120560
SRR1125017.12095
SRR1125017.121451
SRR1125017.121467
SRR1125017.12198
SRR1125017.12220
SRR1125017.122463
SRR1125017.123003
SRR1125017.123064
SRR1125017.123160
SRR1125017.123472
SRR1125017.124502
SRR1125017.124846
SRR1125017.125868
SRR1125017.125944
SRR1125017.126167
SRR1125017.126226
SRR1125017.126381
SRR1125017.126403
SRR1125017.126513
SRR1125017.126560
SRR1125017.126562
SRR1125017.127076
SRR1125017.127147
SRR1125017.127156
SRR1125017.127280
SRR1125017.12737
SRR1125017.12778
SRR1125017.127966
SRR1125017.12824
SRR1125017.128325
SRR1125017.128547
SRR1125017.128639
SRR1125017.129259
SRR1125017.129282
SRR1125017.1293
SRR1125017.129485
SRR1125017.129711
SRR1125017.129730
SRR1125017.129946
SRR1125017.130067
SRR1125017.130132
SRR1125017.130399
SRR1125017.13058
SRR1125017.130643
SRR1125017.130752
SRR1125017.130763
SRR1125017.130849
SRR1125017.13121
SRR1125017.131324
SRR1125017.131469
SRR1125017.131485
SRR1125017.131494
SRR1125017.131545
SRR1125017.132038
SRR1125017.132190
SRR1125017.132393
SRR1125017.133158
SRR1125017.133322
SRR1125017.13347
SRR1125017.134174
SRR1125017.134335
SRR1125017.134339
SRR1125017.134510
SRR1125017.134808
SRR1125017.135043
SRR1125017.135072
SRR1125017.13519
SRR1125017.135679
SRR1125017.135690
SRR1125017.135931
SRR1125017.136000
SRR1125017.136143
SRR1125017.136487
SRR1125017.136562
SRR1125017.136653
SRR1125017.136791
SRR1125017.136886
SRR1125017.136997
SRR1125017.137143
SRR1125017.137258
SRR1125017.137301
SRR1125017.137640
SRR1125017.137672
SRR1125017.137725
SRR1125017.138847
SRR1125017.139616
SRR1125017.139732
SRR1125017.140066
SRR1125017.140382
SRR1125017.140426
SRR1125017.140513
SRR1125017.14099
SRR1125017.141439
SRR1125017.141572
SRR1125017.141644
SRR1125017.141791
SRR1125017.141850
SRR1125017.141862
SRR1125017.141909
SRR1125017.141986
SRR1125017.142099
SRR1125017.142293
SRR1125017.142484
SRR1125017.14250
SRR1125017.142654
SRR1125017.142700
SRR1125017.142751
SRR1125017.143140
SRR1125017.143156
SRR1125017.143319
SRR1125017.143386
SRR1125017.143539
SRR1125017.143682
SRR1125017.143750
SRR1125017.144209
SRR1125017.144234
SRR1125017.144518
SRR1125017.145255
SRR1125017.145383
SRR1125017.145668
SRR1125017.145702
SRR1125017.145911
SRR1125017.146428
SRR1125017.146686
SRR1125017.146893
SRR1125017.146918
SRR1125017.147021
SRR1125017.147049
SRR1125017.147141
SRR1125017.147235
SRR1125017.147253
SRR1125017.147293
SRR1125017.147295
SRR1125017.147302
SRR1125017.147416
SRR1125017.147422
SRR1125017.147444
SRR1125017.147460
SRR1125017.147559
SRR1125017.147855
SRR1125017.147949
SRR1125017.147969
SRR1125017.148006
SRR1125017.148024
SRR1125017.148172
SRR1125017.148301
SRR1125017.148325
SRR1125017.148342
SRR1125017.148389
SRR1125017.148415
SRR1125017.148472
SRR1125017.148553
SRR1125017.148615
SRR1125017.148635
SRR1125017.148677
SRR1125017.148691
SRR1125017.148930
SRR1125017.148964
SRR1125017.148969
SRR1125017.149158
SRR1125017.149213
SRR1125017.149248
SRR1125017.149302
SRR1125017.149303
SRR1125017.149376
SRR1125017.149416
SRR1125017.149418
SRR1125017.149456
SRR1125017.149462
SRR1125017.149464
SRR1125017.149596
SRR1125017.149628
SRR1125017.149674
SRR1125017.149684
SRR1125017.149759
SRR1125017.149798
SRR1125017.149845
SRR1125017.149959
SRR1125017.149983
SRR1125017.150022
SRR1125017.150079
SRR1125017.150215
SRR1125017.150395
SRR1125017.150404
SRR1125017.150441
SRR1125017.150529
SRR1125017.150536
SRR1125017.150606
SRR1125017.150686
SRR1125017.150702
SRR1125017.150782
SRR1125017.150833
SRR1125017.150945
SRR1125017.150971
SRR1125017.150990
SRR1125017.151080
SRR1125017.151096
SRR1125017.151144
SRR1125017.151229
SRR1125017.151427
SRR1125017.151431
SRR1125017.151527
SRR1125017.151549
SRR1125017.151551
SRR1125017.151600
SRR1125017.151606
SRR1125017.151724
SRR1125017.151760
SRR1125017.151786
SRR1125017.151797
SRR1125017.151832
SRR1125017.151926
SRR1125017.152004
SRR1125017.152043
SRR1125017.152075
SRR1125017.152251
SRR1125017.152291
SRR1125017.152326
SRR1125017.15233
SRR1125017.152342
SRR1125017.152348
SRR1125017.152361
SRR1125017.152394
SRR1125017.152418
SRR1125017.152509
SRR1125017.152817
SRR1125017.152872
SRR1125017.152930
SRR1125017.153004
SRR1125017.153048
SRR1125017.153096
SRR1125017.153143
SRR1125017.153163
SRR1125017.153184
SRR1125017.153206
SRR1125017.153268
SRR1125017.153326
SRR1125017.153463
SRR1125017.153535
SRR1125017.153617
SRR1125017.153786
SRR1125017.153790
SRR1125017.153793
SRR1125017.153818
SRR1125017.153862
SRR1125017.153912
SRR1125017.153967
SRR1125017.153977
SRR1125017.154031
SRR1125017.154071
SRR1125017.154144
SRR1125017.154219
SRR1125017.154232
SRR1125017.154292
SRR1125017.154317
SRR1125017.154320
SRR1125017.154458
SRR1125017.154460
SRR1125017.154506
SRR1125017.154560
SRR1125017.154695
SRR1125017.154758
SRR1125017.154777
SRR1125017.154859
SRR1125017.154882
SRR1125017.154952
SRR1125017.154971
SRR1125017.154988
SRR1125017.154997
SRR1125017.155023
SRR1125017.155089
SRR1125017.155121
SRR1125017.155136
SRR1125017.155142
SRR1125017.155214
SRR1125017.155230
SRR1125017.155260
SRR1125017.155284
SRR1125017.155290
SRR1125017.155299
SRR1125017.155502
SRR1125017.155523
SRR1125017.155697
SRR1125017.155718
SRR1125017.155731
SRR1125017.155844
SRR1125017.155892
SRR1125017.155998
SRR1125017.156106
SRR1125017.156117
SRR1125017.156267
SRR1125017.156315
SRR1125017.156320
SRR1125017.156547
SRR1125017.156562
SRR1125017.156589
SRR1125017.156625
SRR1125017.156718
SRR1125017.156762
SRR1125017.156845
SRR1125017.156945
SRR1125017.156994
SRR1125017.157077
SRR1125017.157089
SRR1125017.157103
SRR1125017.157250
SRR1125017.157314
SRR1125017.157354
SRR1125017.157451
SRR1125017.157506
SRR1125017.157615
SRR1125017.157652
SRR1125017.157693
SRR1125017.157716
SRR1125017.157814
SRR1125017.157833
SRR1125017.157916
SRR1125017.157983
SRR1125017.158019
SRR1125017.158058
SRR1125017.158113
SRR1125017.158117
SRR1125017.158119
SRR1125017.158167
SRR1125017.158184
SRR1125017.158210
SRR1125017.158282
SRR1125017.158336
SRR1125017.158344
SRR1125017.158417
SRR1125017.158497
SRR1125017.158502
SRR1125017.158517
SRR1125017.158545
SRR1125017.158601
SRR1125017.158707
SRR1125017.158708
SRR1125017.158734
SRR1125017.158754
SRR1125017.158755
SRR1125017.158812
SRR1125017.158816
SRR1125017.158852
SRR1125017.158892
SRR1125017.158973
SRR1125017.159035
SRR1125017.159096
SRR1125017.159141
SRR1125017.159170
SRR1125017.159178
SRR1125017.159228
SRR1125017.159237
SRR1125017.159238
SRR1125017.159261
SRR1125017.159383
SRR1125017.159409
SRR1125017.159416
SRR1125017.159457
SRR1125017.159465
SRR1125017.159555
SRR1125017.159579
SRR1125017.159591
SRR1125017.159598
SRR1125017.159708
SRR1125017.159712
SRR1125017.159762
SRR1125017.159893
SRR1125017.159910
SRR1125017.159963
SRR1125017.160011
SRR1125017.160071
SRR1125017.160229
SRR1125017.160259
SRR1125017.160274
SRR1125017.160322
SRR1125017.160325
SRR1125017.160503
SRR1125017.160562
SRR1125017.160663
SRR1125017.160703
SRR1125017.160783
SRR1125017.160832
SRR1125017.160908
SRR1125017.161103
SRR1125017.161138
SRR1125017.161212
SRR1125017.161264
SRR1125017.161367
SRR1125017.161465
SRR1125017.16152
SRR1125017.161552
SRR1125017.161614
SRR1125017.161625
SRR1125017.161654
SRR1125017.161714
SRR1125017.161716
SRR1125017.161737
SRR1125017.161745
SRR1125017.161779
SRR1125017.161793
SRR1125017.161810
SRR1125017.161869
SRR1125017.161872
SRR1125017.161884
SRR1125017.161889
SRR1125017.161919
SRR1125017.162106
SRR1125017.162181
SRR1125017.162303
SRR1125017.162321
SRR1125017.162352
SRR1125017.162398
SRR1125017.162409
SRR1125017.162481
SRR1125017.162649
SRR1125017.162680
SRR1125017.162689
SRR1125017.162692
SRR1125017.162747
SRR1125017.162772
SRR1125017.162801
SRR1125017.162855
SRR1125017.163051
SRR1125017.163114
SRR1125017.163387
SRR1125017.163457
SRR1125017.163510
SRR1125017.163561
SRR1125017.163562
SRR1125017.163588
SRR1125017.163701
SRR1125017.163726
SRR1125017.163744
SRR1125017.163769
SRR1125017.163782
SRR1125017.163864
SRR1125017.164050
SRR1125017.164108
SRR1125017.164110
SRR1125017.164155
SRR1125017.164299
SRR1125017.164324
SRR1125017.164345
SRR1125017.164349
SRR1125017.164412
SRR1125017.164468
SRR1125017.164533
SRR1125017.164547
SRR1125017.164556
SRR1125017.164558
SRR1125017.164571
SRR1125017.164571
SRR1125017.164586
SRR1125017.164590
SRR1125017.164607
SRR1125017.164851
SRR1125017.164889
SRR1125017.164958
SRR1125017.164969
SRR1125017.165117
SRR1125017.165134
SRR1125017.165152
SRR1125017.165198
SRR1125017.165223
SRR1125017.165248
SRR1125017.165311
SRR1125017.165459
SRR1125017.165611
SRR1125017.165654
SRR1125017.165687
SRR1125017.165740
SRR1125017.165743
SRR1125017.165752
SRR1125017.165759
SRR1125017.165771
SRR1125017.165810
SRR1125017.165844
SRR1125017.165896
SRR1125017.165906
SRR1125017.166138
SRR1125017.166275
SRR1125017.166278
SRR1125017.166284
SRR1125017.166331
SRR1125017.166363
SRR1125017.166395
SRR1125017.166431
SRR1125017.166446
SRR1125017.166615
SRR1125017.166629
SRR1125017.166683
SRR1125017.166715
SRR1125017.166718
SRR1125017.166728
SRR1125017.166844
SRR1125017.166847
SRR1125017.166851
SRR1125017.166855
SRR1125017.166902
SRR1125017.166920
SRR1125017.166974
SRR1125017.167018
SRR1125017.167029
SRR1125017.167090
SRR1125017.167101
SRR1125017.167186
SRR1125017.167232
SRR1125017.167242
SRR1125017.167327
SRR1125017.167333
SRR1125017.167360
SRR1125017.167421
SRR1125017.167543
SRR1125017.167546
SRR1125017.167640
SRR1125017.167679
SRR1125017.167692
SRR1125017.167759
SRR1125017.167766
SRR1125017.167792
SRR1125017.167899
SRR1125017.167993
SRR1125017.168006
SRR1125017.168031
SRR1125017.168033
SRR1125017.168081
SRR1125017.168092
SRR1125017.168118
SRR1125017.168125
SRR1125017.168126
SRR1125017.168204
SRR1125017.168231
SRR1125017.168236
SRR1125017.168252
SRR1125017.168254
SRR1125017.168291
SRR1125017.168389
SRR1125017.168390
SRR1125017.168541
SRR1125017.168547
SRR1125017.168578
SRR1125017.168587
SRR1125017.168608
SRR1125017.168648
SRR1125017.168672
SRR1125017.168676
SRR1125017.168685
SRR1125017.168696
SRR1125017.168736
SRR1125017.168780
SRR1125017.168818
SRR1125017.168844
SRR1125017.168875
SRR1125017.168909
SRR1125017.168919
SRR1125017.168961
SRR1125017.169006
SRR1125017.169037
SRR1125017.169065
SRR1125017.169071
SRR1125017.169077
SRR1125017.169191
SRR1125017.169218
SRR1125017.169225
SRR1125017.169270
SRR1125017.169355
SRR1125017.169421
SRR1125017.169482
SRR1125017.169506
SRR1125017.169507
SRR1125017.169546
SRR1125017.169662
SRR1125017.169686
SRR1125017.169846
SRR1125017.169901
SRR1125017.169920
SRR1125017.169979
SRR1125017.169988
SRR1125017.169997
SRR1125017.170029
SRR1125017.170139
SRR1125017.170140
SRR1125017.170284
SRR1125017.170373
SRR1125017.170380
SRR1125017.170395
SRR1125017.170492
SRR1125017.170493
SRR1125017.170532
SRR1125017.170563
SRR1125017.170860
SRR1125017.170876
SRR1125017.170897
SRR1125017.170902
SRR1125017.171003
SRR1125017.171057
SRR1125017.171089
SRR1125017.171104
SRR1125017.171171
SRR1125017.171182
SRR1125017.171195
SRR1125017.171225
SRR1125017.171238
SRR1125017.171266
SRR1125017.171288
SRR1125017.171326
SRR1125017.17134
SRR1125017.171388
SRR1125017.171414
SRR1125017.171450
SRR1125017.171494
SRR1125017.171497
SRR1125017.171530
SRR1125017.171565
SRR1125017.171655
SRR1125017.171678
SRR1125017.171679
SRR1125017.171682
SRR1125017.171689
SRR1125017.171712
SRR1125017.171717
SRR1125017.171751
SRR1125017.171753
SRR1125017.171818
SRR1125017.171822
SRR1125017.171923
SRR1125017.172007
SRR1125017.172022
SRR1125017.172061
SRR1125017.17209
SRR1125017.172134
SRR1125017.172170
SRR1125017.172219
SRR1125017.172267
SRR1125017.172268
SRR1125017.172321
SRR1125017.172324
SRR1125017.172348
SRR1125017.172399
SRR1125017.172528
SRR1125017.172562
SRR1125017.172567
SRR1125017.172585
SRR1125017.172690
SRR1125017.172721
SRR1125017.172728
SRR1125017.172771
SRR1125017.172803
SRR1125017.172810
SRR1125017.172848
SRR1125017.172974
SRR1125017.173002
SRR1125017.173087
SRR1125017.173208
SRR1125017.173226
SRR1125017.173287
SRR1125017.173318
SRR1125017.173348
SRR1125017.173452
SRR1125017.173555
SRR1125017.173618
SRR1125017.173619
SRR1125017.173710
SRR1125017.173744
SRR1125017.173762
SRR1125017.173778
SRR1125017.173803
SRR1125017.173838
SRR1125017.173888
SRR1125017.173898
SRR1125017.173999
SRR1125017.174033
SRR1125017.174045
SRR1125017.174114
SRR1125017.174248
SRR1125017.174261
SRR1125017.174350
SRR1125017.174360
SRR1125017.174419
SRR1125017.174423
SRR1125017.174436
SRR1125017.174441
SRR1125017.174512
SRR1125017.174580
SRR1125017.174587
SRR1125017.174732
SRR1125017.174863
SRR1125017.174868
SRR1125017.174979
SRR1125017.175015
SRR1125017.175023
SRR1125017.175028
SRR1125017.175072
SRR1125017.175150
SRR1125017.175163
SRR1125017.175480
SRR1125017.175541
SRR1125017.175568
SRR1125017.175577
SRR1125017.175631
SRR1125017.175654
SRR1125017.175706
SRR1125017.175830
SRR1125017.175889
SRR1125017.175973
SRR1125017.176026
SRR1125017.176027
SRR1125017.176045
SRR1125017.176051
SRR1125017.176254
SRR1125017.176284
SRR1125017.176289
SRR1125017.176330
SRR1125017.176478
SRR1125017.176486
SRR1125017.176490
SRR1125017.176525
SRR1125017.176530
SRR1125017.176576
SRR1125017.176625
SRR1125017.176646
SRR1125017.176659
SRR1125017.176674
SRR1125017.176855
SRR1125017.176855
SRR1125017.176869
SRR1125017.176889
SRR1125017.176939
SRR1125017.176940
SRR1125017.176948
SRR1125017.176996
SRR1125017.177154
SRR1125017.177270
SRR1125017.177289
SRR1125017.177320
SRR1125017.177384
SRR1125017.177427
SRR1125017.177450
SRR1125017.177648
SRR1125017.177908
SRR1125017.178078
SRR1125017.178084
SRR1125017.178096
SRR1125017.178131
SRR1125017.178134
SRR1125017.178150
SRR1125017.1782
SRR1125017.178471
SRR1125017.178523
SRR1125017.178526
SRR1125017.178601
SRR1125017.178630
SRR1125017.178654
SRR1125017.178698
SRR1125017.178798
SRR1125017.178803
SRR1125017.178842
SRR1125017.178852
SRR1125017.178963
SRR1125017.178994
SRR1125017.179126
SRR1125017.179127
SRR1125017.179197
SRR1125017.179226
SRR1125017.179249
SRR1125017.179253
SRR1125017.179330
SRR1125017.179337
SRR1125017.179383
SRR1125017.179431
SRR1125017.179437
SRR1125017.179464
SRR1125017.179547
SRR1125017.179599
SRR1125017.179607
SRR1125017.179712
SRR1125017.179804
SRR1125017.179817
SRR1125017.179831
SRR1125017.179866
SRR1125017.179885
SRR1125017.179993
SRR1125017.18008
SRR1125017.180165
SRR1125017.180205
SRR1125017.180351
SRR1125017.180372
SRR1125017.180444
SRR1125017.180538
SRR1125017.180619
SRR1125017.180651
SRR1125017.180707
SRR1125017.180736
SRR1125017.180766
SRR1125017.180814
SRR1125017.180841
SRR1125017.180864
SRR1125017.180898
SRR1125017.18098
SRR1125017.181019
SRR1125017.181033
SRR1125017.181119
SRR1125017.181222
SRR1125017.181238
SRR1125017.181244
SRR1125017.181263
SRR1125017.181281
SRR1125017.181298
SRR1125017.181370
SRR1125017.181448
SRR1125017.181587
SRR1125017.181652
SRR1125017.181977
SRR1125017.182009
SRR1125017.182075
SRR1125017.182142
SRR1125017.182169
SRR1125017.182177
SRR1125017.182198
SRR1125017.182249
SRR1125017.182311
SRR1125017.182369
SRR1125017.182476
SRR1125017.182554
SRR1125017.182569
SRR1125017.182590
SRR1125017.182599
SRR1125017.182610
SRR1125017.182620
SRR1125017.182666
SRR1125017.182792
SRR1125017.182843
SRR1125017.182873
SRR1125017.182895
SRR1125017.182972
SRR1125017.183141
SRR1125017.183301
SRR1125017.183359
SRR1125017.183524
SRR1125017.183543
SRR1125017.183549
SRR1125017.183570
SRR1125017.183605
SRR1125017.183685
SRR1125017.183722
SRR1125017.183783
SRR1125017.183820
SRR1125017.183846
SRR1125017.183858
SRR1125017.183882
SRR1125017.184010
SRR1125017.18558
SRR1125017.18589
SRR1125017.18858
SRR1125017.18919
SRR1125017.19756
SRR1125017.19805
SRR1125017.20696
SRR1125017.20981
SRR1125017.20997
SRR1125017.21830
SRR1125017.22241
SRR1125017.23579
SRR1125017.24483
SRR1125017.24520
SRR1125017.25538
SRR1125017.25580
SRR1125017.25980
SRR1125017.2602
SRR1125017.27236
SRR1125017.27573
SRR1125017.27783
SRR1125017.2833
SRR1125017.28416
SRR1125017.28442
SRR1125017.28816
SRR1125017.29156
SRR1125017.29269
SRR1125017.29369
SRR1125017.29392
SRR1125017.29495
SRR1125017.29537
SRR1125017.29671
SRR1125017.29768
SRR1125017.29922
SRR1125017.30123
SRR1125017.30304
SRR1125017.30699
SRR1125017.31001
SRR1125017.31085
SRR1125017.31384
SRR1125017.31450
SRR1125017.3218
SRR1125017.32483
SRR1125017.32792
SRR1125017.3283
SRR1125017.33600
SRR1125017.3368
SRR1125017.33782
SRR1125017.34035
SRR1125017.34082
SRR1125017.34089
SRR1125017.34739
SRR1125017.35316
SRR1125017.36567
SRR1125017.37330
SRR1125017.37759
SRR1125017.37856
SRR1125017.38044
SRR1125017.38117
SRR1125017.38206
SRR1125017.38376
SRR1125017.38410
SRR1125017.38688
SRR1125017.39034
SRR1125017.39530
SRR1125017.39759
SRR1125017.39785
SRR1125017.40218
SRR1125017.40495
SRR1125017.40518
SRR1125017.41124
SRR1125017.41204
SRR1125017.41447
SRR1125017.41471
SRR1125017.41641
SRR1125017.42001
SRR1125017.42010
SRR1125017.42357
SRR1125017.42543
SRR1125017.42558
SRR1125017.42844
SRR1125017.42960
SRR1125017.42961
SRR1125017.43519
SRR1125017.43874
SRR1125017.44034
SRR1125017.44607
SRR1125017.44870
SRR1125017.45026
SRR1125017.45182
SRR1125017.45282
SRR1125017.46041
SRR1125017.46225
SRR1125017.46601
SRR1125017.47432
SRR1125017.47474
SRR1125017.47696
SRR1125017.47895
SRR1125017.48184
SRR1125017.48360
SRR1125017.48377
SRR1125017.48434
SRR1125017.48521
SRR1125017.48607
SRR1125017.48746
SRR1125017.48898
SRR1125017.48923
SRR1125017.49597
SRR1125017.49990
SRR1125017.50216
SRR1125017.50692
SRR1125017.50877
SRR1125017.51224
SRR1125017.5132
SRR1125017.51441
SRR1125017.51460
SRR1125017.51636
SRR1125017.51696
SRR1125017.52061
SRR1125017.52638
SRR1125017.52772
SRR1125017.52838
SRR1125017.52841
SRR1125017.53234
SRR1125017.53284
SRR1125017.53543
SRR1125017.53805
SRR1125017.5415
SRR1125017.54151
SRR1125017.54360
SRR1125017.54582
SRR1125017.54601
SRR1125017.54609
SRR1125017.54618
SRR1125017.54765
SRR1125017.54834
SRR1125017.54881
SRR1125017.55762
SRR1125017.56235
SRR1125017.56510
SRR1125017.56763
SRR1125017.58278
SRR1125017.58355
SRR1125017.58463
SRR1125017.58804
SRR1125017.58912
SRR1125017.59223
SRR1125017.59413
SRR1125017.60100
SRR1125017.60389
SRR1125017.60523
SRR1125017.61644
SRR1125017.6202
SRR1125017.62032
SRR1125017.62137
SRR1125017.62332
SRR1125017.6273
SRR1125017.63176
SRR1125017.63245
SRR1125017.63286
SRR1125017.63442
SRR1125017.64066
SRR1125017.6414
SRR1125017.64257
SRR1125017.64739
SRR1125017.64758
SRR1125017.64820
SRR1125017.64951
SRR1125017.65292
SRR1125017.65573
SRR1125017.65879
SRR1125017.66157
SRR1125017.6629
SRR1125017.66299
SRR1125017.66385
SRR1125017.67093
SRR1125017.67293
SRR1125017.67490
SRR1125017.67557
SRR1125017.67706
SRR1125017.68191
SRR1125017.68650
SRR1125017.6874
SRR1125017.68750
SRR1125017.68779
SRR1125017.68933
SRR1125017.6906
SRR1125017.69219
SRR1125017.69564
SRR1125017.69689
SRR1125017.70003
SRR1125017.70409
SRR1125017.70568
SRR1125017.70956
SRR1125017.70986
SRR1125017.71065
SRR1125017.71533
SRR1125017.71541
SRR1125017.71606
SRR1125017.71716
SRR1125017.71798
SRR1125017.72444
SRR1125017.72632
SRR1125017.72667
SRR1125017.72671
SRR1125017.72682
SRR1125017.72786
SRR1125017.72949
SRR1125017.73133
SRR1125017.73455
SRR1125017.73648
SRR1125017.7403
SRR1125017.74108
SRR1125017.74417
SRR1125017.74611
SRR1125017.74794
SRR1125017.75800
SRR1125017.75866
SRR1125017.76078
SRR1125017.76145
SRR1125017.76234
SRR1125017.76736
SRR1125017.76902
SRR1125017.77005
SRR1125017.77096
SRR1125017.77148
SRR1125017.77255
SRR1125017.77289
SRR1125017.77412
SRR1125017.77671
SRR1125017.77729
SRR1125017.77854
SRR1125017.77960
SRR1125017.77972
SRR1125017.77990
SRR1125017.78224
SRR1125017.78427
SRR1125017.78451
SRR1125017.78602
SRR1125017.78806
SRR1125017.78877
SRR1125017.79473
SRR1125017.79519
SRR1125017.79567
SRR1125017.79610
SRR1125017.7979
SRR1125017.79939
SRR1125017.80029
SRR1125017.80117
SRR1125017.80214
SRR1125017.80327
SRR1125017.80389
SRR1125017.80516
SRR1125017.8055
SRR1125017.80643
SRR1125017.80728
SRR1125017.80956
SRR1125017.81178
SRR1125017.81343
SRR1125017.81472
SRR1125017.82214
SRR1125017.82222
SRR1125017.82249
SRR1125017.82662
SRR1125017.82775
SRR1125017.83030
SRR1125017.83278
SRR1125017.83309
SRR1125017.83616
SRR1125017.83635
SRR1125017.83891
SRR1125017.83896
SRR1125017.83919
SRR1125017.84005
SRR1125017.84490
SRR1125017.85198
SRR1125017.85499
SRR1125017.85889
SRR1125017.86045
SRR1125017.8606
SRR1125017.86128
SRR1125017.86234
SRR1125017.86283
SRR1125017.86297
SRR1125017.86391
SRR1125017.86463
SRR1125017.86550
SRR1125017.86697
SRR1125017.86878
SRR1125017.87009
SRR1125017.87087
SRR1125017.87138
SRR1125017.87250
SRR1125017.87422
SRR1125017.87596
SRR1125017.87640
SRR1125017.88031
SRR1125017.88060
SRR1125017.88161
SRR1125017.88373
SRR1125017.88496
SRR1125017.8853
SRR1125017.88748
SRR1125017.89133
SRR1125017.89718
SRR1125017.89952
SRR1125017.89979
SRR1125017.90389
SRR1125017.90909
SRR1125017.91532
SRR1125017.92010
SRR1125017.92277
SRR1125017.92694
SRR1125017.93155
SRR1125017.93158
SRR1125017.93281
SRR1125017.93821
SRR1125017.94141
SRR1125017.94212
SRR1125017.94310
SRR1125017.94609
SRR1125017.94705
SRR1125017.94918
SRR1125017.95029
SRR1125017.95045
SRR1125017.95052
SRR1125017.95652
SRR1125017.9574
SRR1125017.95808
SRR1125017.96102
SRR1125017.96253
SRR1125017.96283
SRR1125017.96472
SRR1125017.96493
SRR1125017.96499
SRR1125017.96538
SRR1125017.96656
SRR1125017.97089
SRR1125017.97135
SRR1125017.97146
SRR1125017.97337
SRR1125017.97533
SRR1125017.97623
SRR1125017.97696
SRR1125017.98220
SRR1125017.98418
SRR1125017.98465
SRR1125017.98512
SRR1125017.98948
SRR1125017.99022
SRR1125017.99144
SRR1125017.99334
SRR1125017.99486
SRR1125017.99524
SRR1125017.99557
SRR1125017.99590
SRR1125017.99672

## Sheet: IS-10dai with annotation
Transcript ID	Trascript description	Category
SRR1125017.177648	14-3-3 epsilon	Effector
SRR1125017.159457	14-3-3 zeta isoform X1	Effector
SRR1125017.165134	18s rrna	Ribosome
SRR1125017.178798	18s rrna	Ribosome
SRR1125017.179253	18s rrna	Ribosome
SRR1125017.101587	26S protease regulatory subunit 10B	Ribosome
SRR1125017.103720	26S protease regulatory subunit 6A	Ribosome
SRR1125017.176996	26S protease regulatory subunit 8	Ribosome
SRR1125017.167792	26S proteasome regulatory complex subunit p97	Ribosome
SRR1125017.72786	28S ribosomal mitochondrial	Ribosome
SRR1125017.147855	39S ribosomal mitochondrial	Ribosome
SRR1125017.181238	3-ketoacyl- mitochondrial	Ribosome
SRR1125017.126513	40S ribosomal	Ribosome
SRR1125017.162409	40S ribosomal	Ribosome
SRR1125017.182075	40S ribosomal	Ribosome
SRR1125017.94212	40S ribosomal protein S29	Ribosome
SRR1125017.77729	40S ribosomal protein S4	Ribosome
SRR1125017.149213	40S ribosomal S10b	Ribosome
SRR1125017.158344	40S ribosomal S11	Ribosome
SRR1125017.70409	40S ribosomal S12	Ribosome
SRR1125017.168648	40S ribosomal S13	Ribosome
SRR1125017.162689	40S ribosomal S15	Ribosome
SRR1125017.149248	40S ribosomal S15a	Ribosome
SRR1125017.167546	40S ribosomal S18	Ribosome
SRR1125017.183570	40S ribosomal S18	Ribosome
SRR1125017.173618	40S ribosomal S19S	Ribosome
SRR1125017.151832	40S ribosomal S2	Ribosome
SRR1125017.167090	40S ribosomal S23	Ribosome
SRR1125017.171497	40S ribosomal S24	Ribosome
SRR1125017.182249	40S ribosomal S3a	Ribosome
SRR1125017.154882	40S ribosomal S4	Ribosome
SRR1125017.158019	40S ribosomal S5	Ribosome
SRR1125017.177427	40S ribosomal S6	Ribosome
SRR1125017.173778	40S ribosomal S9	Ribosome
SRR1125017.146893	4a-hydroxytetrahydrobiopterin dehydratase	Ribosome
SRR1125017.147460	60S acidic ribosomal P0	Ribosome
SRR1125017.8853	60S acidic ribosomal P1	Ribosome
SRR1125017.153818	60S acidic ribosomal P2	Ribosome
SRR1125017.165611	60S ribosomal L11	Ribosome
SRR1125017.179330	60S ribosomal L12	Ribosome
SRR1125017.160229	60S ribosomal L17	Ribosome
SRR1125017.183820	60S ribosomal L18-2	Ribosome
SRR1125017.183301	60S ribosomal L18a	Ribosome
SRR1125017.173744	60S ribosomal L19	Ribosome
SRR1125017.165740	60S ribosomal L23a	Ribosome
SRR1125017.161465	60s ribosomal l26	Ribosome
SRR1125017.157833	60S ribosomal L27	Ribosome
SRR1125017.176948	60s ribosomal l27a	Ribosome
SRR1125017.176855	60S ribosomal L3	Ribosome
SRR1125017.160663	60S ribosomal L30	Ribosome
SRR1125017.166331	60S ribosomal L31	Ribosome
SRR1125017.165759	60S ribosomal L37a	Ribosome
SRR1125017.155142	60S ribosomal L38	Ribosome
SRR1125017.47895	60S ribosomal L39	Ribosome
SRR1125017.182177	60S ribosomal L5	Ribosome
SRR1125017.126562	60S ribosomal L6	Ribosome
SRR1125017.159963	60S ribosomal L6	Ribosome
SRR1125017.183549	60S ribosomal L6	Ribosome
SRR1125017.168676	60S ribosomal L7a	Ribosome
SRR1125017.64758	60S ribosomal protein L23a	Ribosome
SRR1125017.153535	ABC (ATP-binding cassette) transporter	Transporter
SRR1125017.125868	Acetyl-CoA C-acetyltransferase	Transferase, metabolism, fatty acid degradation
SRR1125017.160011	Actin 2	Development
SRR1125017.178963	Actin-depolymerizing factor isoforms a b	Development
SRR1125017.76145	Acyl-CoA dehydrogenase	Fatty acid metabolism
SRR1125017.161367	Adenine Nucleotide Translocator
SRR1125017.160071	Adenosine kinase 2
SRR1125017.118859	Adipocyte plasma membrane-associated protein (APMAP)
SRR1125017.147235	ADP-ribosylation factor 1 (arf)	Development
SRR1125017.87422	ADP-ribosylation factor family protein	Development
SRR1125017.104549	AF273731_1hypothetical esophageal gland cell secretory 4	Effector
SRR1125017.18858	AF345799_1hypothetical protein Hgg-18, partial	Effector
SRR1125017.159712	AF498244_1C-type lectin domain	Effector
SRR1125017.70956	AF498244_1C-type lectin domain	Effector
SRR1125017.181281	Aldehyde dehydrogenase family protein
SRR1125017.164958	Amino acid permease (AAP)	Involved in parasitism
SRR1125017.178084	AMP-binding enzyme
SRR1125017.163769	Ankyrin repeat
SRR1125017.179337	Annexin	Calcium ion binding, effector
SRR1125017.54151	Antioxidant enzyme	Antioxidant
SRR1125017.149674	ARD ARD family
SRR1125017.161872	Arginine kinase	Metabolism
SRR1125017.169191	Ariadne-1	Development
SRR1125017.172324	Aspartate--tRNA ligase, cytoplasmic	Development
SRR1125017.87009	ATP synthase E chain	Metabolism
SRR1125017.158754	ATP synthase subunit	Metabolism
SRR1125017.148389	ATP synthase subunit mitochondrial	Metabolism
SRR1125017.161869	ATP synthase subunit mitochondrial	Metabolism
SRR1125017.164468	ATP synthase subunit mitochondrial	Metabolism
SRR1125017.154997	ATP synthase subunit mitochondrial-like	Metabolism
SRR1125017.177450	ATPase, AAA family
SRR1125017.174114	ATP-dependent Clp ATP-binding subunit
SRR1125017.153617	ATP-dependent RNA helicase DDX39A-like
SRR1125017.179437	Beta-amyloid-like protein
SRR1125017.6874	Biotin synthase	Biotin biosynthetic process, involved in parasitism
SRR1125017.168081	Bis(5 -nucleosyl)-tetraphosphatase [asymmetrical]
SRR1125017.110457	briggsae CBR-LIN-33
SRR1125017.42558	C. briggsae CBR-PHB-2 protein
SRR1125017.161714	Calcineurin-like EF-Hand Family member	Calcium ion binding, metabolism of carbohydrate
SRR1125017.100838	Calcium-transporting ATPase
SRR1125017.168231	Calcium-transporting ATPase
SRR1125017.170897	Calreticulin family	Effector
SRR1125017.180898	Calreticulin family	Effector
SRR1125017.168291	Carbohydrate thermoresistant glucokinase family
SRR1125017.170563	Carnitine o-palmitoyltransferase liver isoform	Lipid metabolism, fatty acid metabolism
SRR1125017.51696	Cathepsin L	Effector
SRR1125017.80214	Cathepsin L-like cysteine ase	Effector
SRR1125017.182569	Cathepsin Z-like cysteine proteinase	Effector
SRR1125017.153967	CDK-activating kinase assembly factor MAT1	Development
SRR1125017.179817	Cell division cycle and apoptosis regulator 1	Development
SRR1125017.150529	Cell wall-associated hydrolase	Cell wall degrading enzymes
SRR1125017.168547	Cell wall-associated hydrolase	Cell wall degrading enzymes
SRR1125017.168672	Cell wall-associated hydrolase	Cell wall degrading enzymes
SRR1125017.169686	Cell wall-associated hydrolase	Cell wall degrading enzymes
SRR1125017.182599	Cell wall-associated hydrolase	Cell wall degrading enzymes
SRR1125017.182590	Central domain
SRR1125017.117656	Cereblon homolog
SRR1125017.167327	Charged multivesicular body 2a	Development
SRR1125017.3368	CHCH domain containing protein ([coiled coil 1]-[helix 1]-[coiled coil 2]-[helix 2] domain)
SRR1125017.171679	CHK1 checkpoint (chekpoint kinase 1)	Cell cycle,development
SRR1125017.157693	Chloride channel protein 1	Ion transporter, metabolism
SRR1125017.155023	Chromobox homolog 1-like
SRR1125017.169988	Citrate synthase	Glyoxylate pathway
SRR1125017.183359	Class V aminotransferase
SRR1125017.173287	Coatomer subunit beta	Transport
SRR1125017.168126	Coatomer subunit delta	Transport
SRR1125017.180814	CREB-regulated transcription coactivator 1
SRR1125017.182198	CRE-NBET-1 protein
SRR1125017.100712	CS domain
SRR1125017.163051	CS domain
SRR1125017.168909	Cu Zn superoxide dismutase variant 1	Superoxide dismutase
SRR1125017.177270	CYTH-like domain and P-loop containing nucleoside triphosphate hydrolase domain-containing
SRR1125017.180736	Cytochrome b
SRR1125017.165117	Cytochrome b-c1 complex subunit 9
SRR1125017.151229	Cytochrome c
SRR1125017.167018	Cytochrome c
SRR1125017.94141	Cytochrome c oxidase copper chaperone
SRR1125017.156106	Cytochrome c oxidase subunit 6C family-containing
SRR1125017.180165	Cytochrome c oxidase subunit mitochondrial
SRR1125017.30304	Cytochrome c oxidase subunit Vb
SRR1125017.133322	Cytochrome oxidase c subunit VIb
SRR1125017.176254	Cytochrome oxidase subunit (mitochondrion)
SRR1125017.181587	Cytoplasmic 1
SRR1125017.148342	Daphnid bacterial-ribosomal-RNA- possible	Ribosome
SRR1125017.168092	Daphnid bacterial-ribosomal-RNA- possible	Ribosome
SRR1125017.169225	Daphnid bacterial-ribosomal-RNA- possible	Ribosome
SRR1125017.171003	Daphnid bacterial-ribosomal-RNA- possible	Ribosome
SRR1125017.176576	Daphnid bacterial-ribosomal-RNA- possible	Ribosome
SRR1125017.123003	Daphnid bacterial-ribosomal-RNA- possible HGT	Ribosome
SRR1125017.151080	Daphnid bacterial-ribosomal-RNA- possible HGT	Ribosome
SRR1125017.151760	Daphnid bacterial-ribosomal-RNA- possible HGT	Ribosome
SRR1125017.169270	Daphnid bacterial-ribosomal-RNA- possible HGT	Ribosome
SRR1125017.103204	DB module
SRR1125017.174863	DB module
SRR1125017.161103	Defective mitochondrial respiration family member 1
SRR1125017.154458	Dehydration responsive	Late embryogenesis abundant (LEA) proteins, metabolism
SRR1125017.95808	Dehydration responsive	Late embryogenesis abundant (LEA) proteins, metabolism
SRR1125017.154695	Dihydrolipoyllysine-residue succinyltransferase component of 2-oxoglutarate dehydrogenase mitochondrial
SRR1125017.131485	Dihydroorotate dehydrogenase (quinone) mitochondrial
SRR1125017.109550	Dolichyl-diphosphooligosaccharide-- glycosyltransferase subunit DAD1
SRR1125017.163744	DSS1 SEM1 family
SRR1125017.158734	Dynein heavy cytoplasmic
SRR1125017.174350	Dynein light chain cytoplasmic
SRR1125017.169901	Elegans Homeobox	Transcription, development
SRR1125017.165743	Elongation factor	Translation, elongation factors
SRR1125017.182142	Elongation factor 1-	Translation, elongation factors
SRR1125017.161745	Elongation factor 1 beta	Translation, elongation factors
SRR1125017.182895	Elongation factor 1-beta	Translation, elongation factors
SRR1125017.176674	Elongation factor 1-gamma	Translation, elongation factors
SRR1125017.159591	Elongation factor mitochondrial	Translation, elongation factors
SRR1125017.172728	Embryonic fatty acid-binding Bm-FAB-1	Fatty acid metabolism
SRR1125017.161889	Emp24 gp25L p24 family
SRR1125017.157983	Endoplasmic reticulum metallopeptidase 1-A	Metallopeptidase, hydrolase, peptidase
SRR1125017.155892	Enoyl-CoA Hydratase	Fatty acid metabolism
SRR1125017.92010	Epoxide hydrolase 1	Lipid metabolism
SRR1125017.161716	ER lumen retaining receptor	Protein transport
SRR1125017.172170	ER lumen retaining receptor	Protein transport
SRR1125017.155136	ER membrane complex subunit 6	Protein transport
SRR1125017.88373	Eukaryotic aspartyl protease
SRR1125017.169355	Eukaryotic initiation factor 4E	Translation
SRR1125017.152872	Eukaryotic rRNA processing EBP2
SRR1125017.97135	Eukaryotic translation initiation factor 3 subunit I	Translation
SRR1125017.181033	Eukaryotic translation initiation factor 4e-1	Translation
SRR1125017.51224	Eukaryotic translation initiation factor 4E-4	Translation
SRR1125017.149418	Eukaryotic translation initiation factor X-chromosomal	Translation
SRR1125017.160274	Fatty acid and retinol binding	Fatty acid metabolism (FAR protein)
SRR1125017.169077	Fatty acid-binding 6	Fatty acid metabolism
SRR1125017.87138	Fatty acid-binding 6	Fatty acid metabolism
SRR1125017.68779	FMRFamide-related peptide precursor (FLP)	Housekeeping gene, neuropeptide
SRR1125017.180841	Fructose-1,6-bisphosphatase isozyme 2
SRR1125017.157451	Geranylgeranyl transferase type-2 subunit beta isoform X2	Transferase
SRR1125017.146428	Gland G17G01	Effector
SRR1125017.160562	Gland pre-30C02-6A	Effector
SRR1125017.165896	Glutamine synthetase (GS)
SRR1125017.179126	Glutaredoxin-1 protein	Antioxidant, dehydration responsive
SRR1125017.169065	Glutathione S-transferase (GST)	Oxidative stress,effector
SRR1125017.176940	Glutathione synthase	Housekeeping gene
SRR1125017.161793	Glyceraldehyde-3-phosphate dehydrogenase
SRR1125017.168033	Glycerol-3-phosphate dehydrogenase [NAD(+)] cytoplasmic	Glycolysis
SRR1125017.168252	Glycine cleavage system H
SRR1125017.64820	Glycogen phosphorylase	Development
SRR1125017.173452	GRIP domain-containing
SRR1125017.149684	GRound-Like (grd related)
SRR1125017.176625	Growth hormone-inducible transmembrane
SRR1125017.153786	GTP-binding nuclear ran
SRR1125017.150022	GTP-binding SAR1
SRR1125017.103994	Guanine nucleotide-binding subunit beta-2-like 1
SRR1125017.114505	HEAT repeat
SRR1125017.168818	Heat shock	HSP
SRR1125017.148301	Heat shock 70	HSP
SRR1125017.168696	Histone H3
SRR1125017.164889	HMG-like protein (High Mobility Group)	HSP
SRR1125017.179197	Hypothetical esophageal gland cell secretory protein 12	Effector
SRR1125017.161737	Hypothetical protein BVRB_037930
SRR1125017.182169	Hypothetical protein Hgg-30
SRR1125017.108235	Importin-beta protein
SRR1125017.159238	Intermediate filament ifb-1 (IFA-1)	Development
SRR1125017.145255	Kazal-type serine protease inhibitor domain	Peptidase
SRR1125017.167029	Kinase associated domain 1
SRR1125017.146686	Large subunit ribosomal	Ribosome
SRR1125017.151724	Large subunit ribosomal	Ribosome
SRR1125017.156117	Large subunit ribosomal	Ribosome
SRR1125017.158708	Large subunit ribosomal	Ribosome
SRR1125017.172562	Large subunit ribosomal	Ribosome
SRR1125017.145702	Legumain
SRR1125017.167232	Leucine rich protein
SRR1125017.181119	Leucine rich protein
SRR1125017.155844	Major sperm
SRR1125017.106108	Malate dehydrogenase	Anaerobic metabolism pathways
SRR1125017.150990	Mitochondrial
SRR1125017.155230	Mitochondrial import inner membrane translocase subunit TIM17-2-like
SRR1125017.169482	Mitochondrial Ribosomal Large
SRR1125017.87250	Mitochondrial ribosome-associated GTPase 1
SRR1125017.174587	Mitochondrial-processing peptidase subunit alpha
SRR1125017.179249	NAC domain protein
SRR1125017.158184	NADH dehydrogenase [ubiquinone] 1 alpha subcomplex subunit mitochondrial
SRR1125017.132038	NADH-ubiquinone oxidoreductase B15 subunit
SRR1125017.98512	N-alpha-acetyltransferase 15, NatA auxiliary subunit
SRR1125017.158852	Nascent polypeptide-associated complex subunit alpha
SRR1125017.172399	Nuclear transport factor
SRR1125017.152817	Nucleolar 16
SRR1125017.172690	Ochondrial Carrier Homolog
SRR1125017.110411	ORF44l (chloroplast)
SRR1125017.158058	Peptidase family M1	Peptidase
SRR1125017.55762	Peptidase, T1 family	Peptidase
SRR1125017.182311	Peptidase, T1 family	Peptidase
SRR1125017.175028	Peptidase,T1 family	Peptidase
SRR1125017.99672	Peptidase,T1 family	Peptidase
SRR1125017.150782	Peptidyl-prolyl cis-trans isomerase 3	Translation
SRR1125017.177154	Peptidyl-prolyl cis-trans isomerase 3	Translation
SRR1125017.86697	Peptidyl-prolyl cis-trans isomerase e	Translation
SRR1125017.154506	PG1	Polygalacturonase, cell wall degrading enzyme
SRR1125017.170284	PG1	Polygalacturonase, cell wall degrading enzyme
SRR1125017.174045	PG1	Polygalacturonase, cell wall degrading enzyme
SRR1125017.179226	Phosphate-regulating neutral endopeptidase
SRR1125017.174423	Phosphatidylinositol transfer beta isoform
SRR1125017.151427	Piwi domain-containing
SRR1125017.155697	Polyadenylate-binding 1
SRR1125017.177450	PREDICTED: transitional endoplasmic reticulum ATPase homolog 2-like
SRR1125017.165152	PREDICTED: transportin-3
SRR1125017.160908	Pre-mRNA-processing factor 6
SRR1125017.166847	Preprotein translocase Sec domain containing protein
SRR1125017.153048	Probable ATP-dependent RNA helicase DDX6
SRR1125017.158812	Probable rRNA-processing EBP2
SRR1125017.29369	Probable trafficking protein particle complex subunit 13 homolog
SRR1125017.55762	Proteasome and Zinc finger and Mcm10 replication factor domain containing protein
SRR1125017.182311	Proteasome A-type and B-type family protein
SRR1125017.157716	Proteasome cyclosome repeat family
SRR1125017.167679	Proteasome subunit alpha type-5
SRR1125017.152326	Proteasome subunit beta type-3
SRR1125017.182620	Proteolipid membrane potential modulator
SRR1125017.175631	Putative 60S ribosomal protein L37-A
SRR1125017.163588	Putative effector protein	Effector
SRR1125017.62032	Putative effector protein	Effector
SRR1125017.62332	Putative effector protein	Effector
SRR1125017.62332	Putative gland protein G22C12	Effector
SRR1125017.42543	Putative RNA dependent RNA polymerase
SRR1125017.169506	Rab GDP dissociation inhibitor alpha
SRR1125017.172022	Ran Binding Protein 1 domain containing protein	Transport
SRR1125017.163114	Ras-like GTP-binding protein RhoA	Development
SRR1125017.161614	Receptor-type guanylate cyclase gcy-28
SRR1125017.149959	Regulator of rdna transcription
SRR1125017.171195	Retrovirus-related Pol poly from type-2 retrotransposable element R2DM
SRR1125017.152075	Ribonuclease kappa
SRR1125017.168031	Ribonuclease UK114
SRR1125017.175015	Ribonuclease UK114
SRR1125017.28816	Ribosomal L14	Ribosome
SRR1125017.164349	Ribosomal L22e	Ribosome
SRR1125017.170139	Ribosomal L24e	Ribosome
SRR1125017.176486	Ribosomal protein L22 L17 domain containing protein
SRR1125017.175023	RING finger 121	Ubiquitin protein ligase activity
SRR1125017.111843	RING-box 1	Protein ubiquitination
SRR1125017.152418	RNA binding
SRR1125017.99486	RNA polymerase III 12.5 kDa polypeptide	RNA polymerase
SRR1125017.171238	RNA polymerase Rpb5 domain	RNA polymerase
SRR1125017.179712	RNA polymerase Rpb7	RNA polymerase
SRR1125017.42010	RNA polymerase Rpb7 protein	RNA polymerase
SRR1125017.165198	RNA-binding 39 isoform X2
SRR1125017.149303	RNA-binding 8a
SRR1125017.178842	RNAi-Induced Longevity
SRR1125017.170380	rRNA intron-encoded homing
SRR1125017.155718	S-(hydroxymethyl)glutathione dehydrogenase class III alcohol dehydrogenase
SRR1125017.166847	Sec61beta family protein	Intracellular protein transport
SRR1125017.178630	Selenium-binding 1
SRR1125017.153096	Senescence-associated
SRR1125017.148172	Ser Thr phosphatase (protein phosphatase,PPases)	Several function
SRR1125017.151527	Serine acetyltransferase	Metabolism
SRR1125017.158545	Serine acetyltransferase	Metabolism
SRR1125017.164571	Serine acetyltransferase	Metabolism
SRR1125017.165223	Serine acetyltransferase	Metabolism
SRR1125017.166855	Serine acetyltransferase	Metabolism
SRR1125017.171655	Serine acetyltransferase	Metabolism
SRR1125017.173710	Serine acetyltransferase	Metabolism
SRR1125017.162303	Serine arginine repetitive matrix 2
SRR1125017.86128	Serine incorporator 2
SRR1125017.166275	Serine threonine- kinase NIM1
SRR1125017.95652	Serine threonine phosphatase PP1 isozyme 1
SRR1125017.166363	Sex determining factor
SRR1125017.173888	Signal peptidase complex subunit 1
SRR1125017.173348	Single-strand binding family	Development
SRR1125017.77096	Single-strand binding family	Development
SRR1125017.174261	SKP1-like protein	Protein degradation, signal transduction
SRR1125017.112995	Small nuclear ribonucleo sm d1	Ribosome
SRR1125017.38688	Small subunit ribosomal	Ribosome
SRR1125017.165771	Small subunit ribosomal 21	Ribosome
SRR1125017.157814	Small subunit ribosomal 7	Ribosome
SRR1125017.47696	Small ubiquitin-related modifier
SRR1125017.117820	Sodium potassium ATPase beta chain	Ion transporter, metabolism
SRR1125017.179831	Sodium potassium ATPase subunit beta	Ion transporter, metabolism
SRR1125017.171171	Sodium potassium-transporting atpase subunit beta-3	Ion transporter, metabolism
SRR1125017.162801	S-phase kinase-associated 1
SRR1125017.153143	Splicing factor 3B subunit 3	Splicing factor
SRR1125017.155121	Splicing factor U2AF 50 kDa subunit	Splicing factor
SRR1125017.172007	Succinate cytochrome b556 subunit
SRR1125017.169037	Succinate dehydrogenase cytochrome b560 mitochondrial
SRR1125017.153790	SYF2 splicing factor	Splicing factor
SRR1125017.149376	Synaptobrevin-1	Splicing factor
SRR1125017.164324	Tar1p (transcript antisense to ribosomal RNA protein)
SRR1125017.170493	Tar1p (transcript antisense to ribosomal RNA protein)
SRR1125017.1782	TBC1 domain family member 22B
SRR1125017.147302	T-complex 1 subunit theta
SRR1125017.105808	Testis-specific serine threonine- kinase 4 (TSSK4)	Development
SRR1125017.153463	Thioredoxin-related transmembrane	Antioxidant
SRR1125017.180864	Threonine--tRNA ligase
SRR1125017.98512	TPR Domain containing protein
SRR1125017.166395	Transaldolase	Metabolism
SRR1125017.155523	Transcript antisense to ribosomal RNA	Ribosome
SRR1125017.164533	Transcript antisense to ribosomal RNA	Ribosome
SRR1125017.179249	Transcription factor BTF3	Transcription factor
SRR1125017.180538	Translation initiation factor eif-2b subunit epsilon	Translation
SRR1125017.182369	Translationally controlled tumor	Development (Involved in calcium binding and microtubule stabilization)
SRR1125017.163387	Translocation SEC62
SRR1125017.158517	Translocon-associated delta subunit
SRR1125017.88496	Translocon-associated subunit gamma
SRR1125017.135043	Transmembrane emp24 domain-containing eca
SRR1125017.181222	Transport sec61 subunit
SRR1125017.149456	Transthyretin-like family	Effector
SRR1125017.154031	Transthyretin-like family	Effector
SRR1125017.158816	Transthyretin-like family	Effector
SRR1125017.169846	Transthyretin-like family	Effector
SRR1125017.180766	Transthyretin-like family	Effector
SRR1125017.171182	Triosephosphate isomerase
SRR1125017.159910	tRNA ligase class anti-codon binding domain
SRR1125017.182972	Tropomyosin	Development
SRR1125017.153793	Troponin protein	Cytoskeleton, development
SRR1125017.158973	Tubulin alpha chain	Tubulin, development
SRR1125017.127966	Tubulin alpha chain	Tubulin, development
SRR1125017.171494	Tyrosine phosphatase	Hydrolase, protein phosphatase
SRR1125017.161138	Tyrosine- phosphatase non-receptor type 2	Hydrolase, protein phosphatase, cytoskeletal binding protein
SRR1125017.159409	Ubiquinol-cytochrome C reductase hinge
SRR1125017.168236	Ubiquitin
SRR1125017.46041	Ubiquitin carboxyl-terminal hydrolase 14
SRR1125017.155290	Ubiquitin carboxyl-terminal hydrolase 19
SRR1125017.183858	Ubiquitin extension	Effector
SRR1125017.171326	Ubiquitin-40S ribosomal S27a
SRR1125017.164969	Ubiquitin-conjugating enzyme domain containing protein
SRR1125017.171225	Ubiquitin-conjugating enzyme E2 2
SRR1125017.147021	Ubiquitin-conjugating enzyme E2-17 kDa
SRR1125017.159416	Universal minicircle sequence binding (UMSBP)
SRR1125017.159383	UV excision repair RAD23 homolog B
SRR1125017.181448	Voltage-dependent L-type calcium channel subunit alpha-1F-like	Ion transport
SRR1125017.170140	V-type proton ATPase 21 kDa proteolipid subunit	Ion transport
SRR1125017.167899	V-type proton ATPase subunit D	Ion transport
SRR1125017.171717	V-type proton ATPase subunit G	Ion transport
SRR1125017.169997	WD40 repeat domain containing protein
SRR1125017.166728	X- promoter element regulated
SRR1125017.182009	Zinc metalloproteinase nas-11
SRR1125017.148024	Zinc-binding dehydrogenase family	Oxidoreductase

## Sheet: IR-4dai
Transcript ID
SRR1125017.100838
SRR1125017.101384
SRR1125017.101553
SRR1125017.101861
SRR1125017.102000
SRR1125017.102076
SRR1125017.102722
SRR1125017.102861
SRR1125017.103204
SRR1125017.103994
SRR1125017.104093
SRR1125017.105552
SRR1125017.106327
SRR1125017.106740
SRR1125017.106927
SRR1125017.107112
SRR1125017.107331
SRR1125017.107829
SRR1125017.108806
SRR1125017.108934
SRR1125017.109141
SRR1125017.109613
SRR1125017.110318
SRR1125017.110457
SRR1125017.111130
SRR1125017.111215
SRR1125017.111843
SRR1125017.112379
SRR1125017.112905
SRR1125017.113564
SRR1125017.114142
SRR1125017.114744
SRR1125017.115093
SRR1125017.115410
SRR1125017.116484
SRR1125017.117048
SRR1125017.117368
SRR1125017.117929
SRR1125017.119555
SRR1125017.121467
SRR1125017.123064
SRR1125017.123160
SRR1125017.123472
SRR1125017.124502
SRR1125017.124661
SRR1125017.126056
SRR1125017.126226
SRR1125017.126513
SRR1125017.127147
SRR1125017.12778
SRR1125017.12785
SRR1125017.129259
SRR1125017.129617
SRR1125017.129946
SRR1125017.130643
SRR1125017.131051
SRR1125017.131456
SRR1125017.131469
SRR1125017.133322
SRR1125017.135043
SRR1125017.135690
SRR1125017.136000
SRR1125017.136143
SRR1125017.137725
SRR1125017.138847
SRR1125017.140426
SRR1125017.140513
SRR1125017.14099
SRR1125017.141439
SRR1125017.141644
SRR1125017.142497
SRR1125017.143325
SRR1125017.143387
SRR1125017.143671
SRR1125017.143750
SRR1125017.145383
SRR1125017.146686
SRR1125017.147141
SRR1125017.147288
SRR1125017.147291
SRR1125017.147304
SRR1125017.147444
SRR1125017.147460
SRR1125017.147559
SRR1125017.147969
SRR1125017.148220
SRR1125017.148301
SRR1125017.148342
SRR1125017.148472
SRR1125017.148677
SRR1125017.148930
SRR1125017.149158
SRR1125017.149213
SRR1125017.149248
SRR1125017.149303
SRR1125017.149347
SRR1125017.149953
SRR1125017.150175
SRR1125017.150702
SRR1125017.150751
SRR1125017.150782
SRR1125017.150930
SRR1125017.150971
SRR1125017.151144
SRR1125017.151229
SRR1125017.151527
SRR1125017.151600
SRR1125017.151606
SRR1125017.151724
SRR1125017.151797
SRR1125017.151832
SRR1125017.151857
SRR1125017.151926
SRR1125017.152075
SRR1125017.152291
SRR1125017.152342
SRR1125017.152418
SRR1125017.153004
SRR1125017.153134
SRR1125017.153184
SRR1125017.153268
SRR1125017.153463
SRR1125017.153793
SRR1125017.153818
SRR1125017.153862
SRR1125017.154144
SRR1125017.154207
SRR1125017.154232
SRR1125017.154286
SRR1125017.154301
SRR1125017.154317
SRR1125017.154458
SRR1125017.154506
SRR1125017.154560
SRR1125017.154562
SRR1125017.154581
SRR1125017.154758
SRR1125017.154777
SRR1125017.154859
SRR1125017.154988
SRR1125017.154997
SRR1125017.155142
SRR1125017.155214
SRR1125017.155230
SRR1125017.155284
SRR1125017.155299
SRR1125017.155361
SRR1125017.155434
SRR1125017.155523
SRR1125017.155697
SRR1125017.156086
SRR1125017.156117
SRR1125017.156219
SRR1125017.156320
SRR1125017.156547
SRR1125017.156562
SRR1125017.157006
SRR1125017.157077
SRR1125017.157103
SRR1125017.157142
SRR1125017.157693
SRR1125017.157814
SRR1125017.157833
SRR1125017.158117
SRR1125017.158210
SRR1125017.158255
SRR1125017.158336
SRR1125017.158344
SRR1125017.158506
SRR1125017.158545
SRR1125017.158707
SRR1125017.158963
SRR1125017.158973
SRR1125017.159178
SRR1125017.159383
SRR1125017.159409
SRR1125017.159457
SRR1125017.159465
SRR1125017.159708
SRR1125017.159963
SRR1125017.160011
SRR1125017.160060
SRR1125017.160311
SRR1125017.160783
SRR1125017.160853
SRR1125017.161367
SRR1125017.161723
SRR1125017.161737
SRR1125017.161745
SRR1125017.162409
SRR1125017.162689
SRR1125017.162772
SRR1125017.163043
SRR1125017.163457
SRR1125017.163490
SRR1125017.163545
SRR1125017.163744
SRR1125017.164108
SRR1125017.164324
SRR1125017.164349
SRR1125017.164468
SRR1125017.164527
SRR1125017.164533
SRR1125017.164851
SRR1125017.164969
SRR1125017.165133
SRR1125017.165134
SRR1125017.165223
SRR1125017.165263
SRR1125017.165459
SRR1125017.165611
SRR1125017.165654
SRR1125017.165740
SRR1125017.165759
SRR1125017.165810
SRR1125017.166001
SRR1125017.166284
SRR1125017.166431
SRR1125017.166715
SRR1125017.166847
SRR1125017.166855
SRR1125017.167090
SRR1125017.167273
SRR1125017.167292
SRR1125017.167333
SRR1125017.167546
SRR1125017.167679
SRR1125017.167993
SRR1125017.168033
SRR1125017.168092
SRR1125017.168204
SRR1125017.168236
SRR1125017.168319
SRR1125017.168389
SRR1125017.168390
SRR1125017.168543
SRR1125017.168547
SRR1125017.168578
SRR1125017.168672
SRR1125017.168676
SRR1125017.168818
SRR1125017.168961
SRR1125017.169006
SRR1125017.169270
SRR1125017.169368
SRR1125017.169421
SRR1125017.169506
SRR1125017.169507
SRR1125017.169686
SRR1125017.169699
SRR1125017.169824
SRR1125017.169901
SRR1125017.169979
SRR1125017.169997
SRR1125017.170139
SRR1125017.170284
SRR1125017.170380
SRR1125017.170395
SRR1125017.170563
SRR1125017.170897
SRR1125017.171003
SRR1125017.171195
SRR1125017.171225
SRR1125017.171326
SRR1125017.17134
SRR1125017.171414
SRR1125017.171497
SRR1125017.171530
SRR1125017.171565
SRR1125017.171751
SRR1125017.172562
SRR1125017.172585
SRR1125017.172810
SRR1125017.172848
SRR1125017.173002
SRR1125017.173087
SRR1125017.173208
SRR1125017.173256
SRR1125017.173618
SRR1125017.173710
SRR1125017.173744
SRR1125017.173803
SRR1125017.174045
SRR1125017.174283
SRR1125017.174441
SRR1125017.174580
SRR1125017.174891
SRR1125017.175150
SRR1125017.175391
SRR1125017.175568
SRR1125017.175631
SRR1125017.175654
SRR1125017.175661
SRR1125017.175814
SRR1125017.176045
SRR1125017.176160
SRR1125017.176255
SRR1125017.176289
SRR1125017.176330
SRR1125017.176478
SRR1125017.176486
SRR1125017.176576
SRR1125017.176674
SRR1125017.176855
SRR1125017.176948
SRR1125017.177080
SRR1125017.177154
SRR1125017.177289
SRR1125017.177320
SRR1125017.177384
SRR1125017.177450
SRR1125017.177905
SRR1125017.177908
SRR1125017.178084
SRR1125017.178150
SRR1125017.178474
SRR1125017.178481
SRR1125017.178526
SRR1125017.178601
SRR1125017.178630
SRR1125017.178798
SRR1125017.178872
SRR1125017.179126
SRR1125017.179253
SRR1125017.179547
SRR1125017.179599
SRR1125017.179607
SRR1125017.179804
SRR1125017.179831
SRR1125017.179849
SRR1125017.180072
SRR1125017.180351
SRR1125017.180743
SRR1125017.180814
SRR1125017.180898
SRR1125017.181119
SRR1125017.181244
SRR1125017.181257
SRR1125017.181291
SRR1125017.181298
SRR1125017.181587
SRR1125017.182010
SRR1125017.182075
SRR1125017.182142
SRR1125017.182169
SRR1125017.182177
SRR1125017.182249
SRR1125017.182274
SRR1125017.182369
SRR1125017.182549
SRR1125017.182554
SRR1125017.182569
SRR1125017.182666
SRR1125017.182792
SRR1125017.182843
SRR1125017.182873
SRR1125017.182895
SRR1125017.183301
SRR1125017.183543
SRR1125017.183783
SRR1125017.183846
SRR1125017.183858
SRR1125017.183882
SRR1125017.18558
SRR1125017.22305
SRR1125017.23181
SRR1125017.24520
SRR1125017.25980
SRR1125017.27236
SRR1125017.28416
SRR1125017.28442
SRR1125017.29156
SRR1125017.30384
SRR1125017.31001
SRR1125017.31085
SRR1125017.31450
SRR1125017.32292
SRR1125017.33600
SRR1125017.3368
SRR1125017.34082
SRR1125017.38244
SRR1125017.38376
SRR1125017.38688
SRR1125017.39236
SRR1125017.40615
SRR1125017.4107
SRR1125017.41684
SRR1125017.42357
SRR1125017.42558
SRR1125017.43095
SRR1125017.43668
SRR1125017.45026
SRR1125017.45282
SRR1125017.47432
SRR1125017.47672
SRR1125017.48434
SRR1125017.48923
SRR1125017.50216
SRR1125017.50855
SRR1125017.51614
SRR1125017.51696
SRR1125017.54609
SRR1125017.54834
SRR1125017.58804
SRR1125017.59223
SRR1125017.59351
SRR1125017.60100
SRR1125017.61039
SRR1125017.62032
SRR1125017.62631
SRR1125017.63245
SRR1125017.63286
SRR1125017.63442
SRR1125017.6448
SRR1125017.66299
SRR1125017.66385
SRR1125017.66881
SRR1125017.67293
SRR1125017.68867
SRR1125017.6906
SRR1125017.69564
SRR1125017.70568
SRR1125017.71716
SRR1125017.71976
SRR1125017.72527
SRR1125017.73435
SRR1125017.74523
SRR1125017.74611
SRR1125017.75800
SRR1125017.76078
SRR1125017.76190
SRR1125017.76736
SRR1125017.77005
SRR1125017.77729
SRR1125017.78870
SRR1125017.79473
SRR1125017.7979
SRR1125017.79939
SRR1125017.80117
SRR1125017.80389
SRR1125017.82222
SRR1125017.83030
SRR1125017.83455
SRR1125017.83561
SRR1125017.83891
SRR1125017.84986
SRR1125017.85592
SRR1125017.85888
SRR1125017.86045
SRR1125017.86283
SRR1125017.86297
SRR1125017.86391
SRR1125017.88161
SRR1125017.88496
SRR1125017.8853
SRR1125017.89979
SRR1125017.92694
SRR1125017.93267
SRR1125017.93281
SRR1125017.94141
SRR1125017.95029
SRR1125017.96472
SRR1125017.96493
SRR1125017.96656
SRR1125017.97146
SRR1125017.97337
SRR1125017.98948
SRR1125017.99486
SRR1125017.99940

## Sheet: IR-4dai with annotation
Transcript ID	Trascript description	Category
SRR1125017.159457	14-3-3 zeta isoform X1	Effector
SRR1125017.165134	18s rrna	Ribosome
SRR1125017.178798	18s rrna	Ribosome
SRR1125017.179253	18s rrna	Ribosome
SRR1125017.126513	40S ribosomal	Ribosome
SRR1125017.162409	40S ribosomal	Ribosome
SRR1125017.182075	40S ribosomal	Ribosome
SRR1125017.77729	40S ribosomal protein S4	Ribosome
SRR1125017.149213	40S ribosomal S10b	Ribosome
SRR1125017.158344	40S ribosomal S11	Ribosome
SRR1125017.163490	40S ribosomal S12	Ribosome
SRR1125017.162689	40S ribosomal S15	Ribosome
SRR1125017.149248	40S ribosomal S15a	Ribosome
SRR1125017.167546	40S ribosomal S18	Ribosome
SRR1125017.173618	40S ribosomal S19S	Ribosome
SRR1125017.173618	40S ribosomal S19S	Ribosome
SRR1125017.151832	40S ribosomal S2	Ribosome
SRR1125017.167090	40S ribosomal S23	Ribosome
SRR1125017.171497	40S ribosomal S24	Ribosome
SRR1125017.171497	40S ribosomal S24	Ribosome
SRR1125017.182249	40S ribosomal S3a	Ribosome
SRR1125017.147460	60S acidic ribosomal P0	Ribosome
SRR1125017.8853	60S acidic ribosomal P1	Ribosome
SRR1125017.153818	60S acidic ribosomal P2	Ribosome
SRR1125017.165611	60S ribosomal L11	Ribosome
SRR1125017.183301	60S ribosomal L18a	Ribosome
SRR1125017.173744	60S ribosomal L19	Ribosome
SRR1125017.173744	60S ribosomal L19	Ribosome
SRR1125017.165740	60S ribosomal L23a	Ribosome
SRR1125017.157833	60S ribosomal L27	Ribosome
SRR1125017.176948	60s ribosomal l27a	Ribosome
SRR1125017.176855	60S ribosomal L3	Ribosome
SRR1125017.165759	60S ribosomal L37a	Ribosome
SRR1125017.155142	60S ribosomal L38	Ribosome
SRR1125017.182177	60S ribosomal L5	Ribosome
SRR1125017.159963	60S ribosomal L6	Ribosome
SRR1125017.166001	60S ribosomal L7	Ribosome
SRR1125017.168676	60S ribosomal L7a	Ribosome
SRR1125017.181587	Actin	Development
SRR1125017.160011	Actin 2	Development
SRR1125017.161367	Adenine Nucleotide Translocator
SRR1125017.178084	AMP-binding enzyme
SRR1125017.182010	Aspartic protease precursor Hgg-33	Peptidase
SRR1125017.164468	ATP synthase subunit mitochondrial	Metabolism
SRR1125017.154997	ATP synthase subunit mitochondrial-like	Metabolism
SRR1125017.177450	ATPase, AAA family	Metabolism
SRR1125017.173256	Beta-tubulin isotype	Development
SRR1125017.173256	Beta-tubulin isotype	Development
SRR1125017.110457	briggsae CBR-LIN-33	Development
SRR1125017.42558	C. briggsae CBR-PHB-2 protein	Development
SRR1125017.100838	Calcium-transporting ATPase
SRR1125017.170897	Calreticulin family	Effector
SRR1125017.180898	Calreticulin family	Effector
SRR1125017.170563	Carnitine o-palmitoyltransferase liver isoform	Lipid metabolism, fatty acid metabolism
SRR1125017.51696	Cathepsin L	Effector
SRR1125017.182569	Cathepsin Z-like cysteine proteinase	Effector
SRR1125017.168547	Cell wall-associated hydrolase	Cell wall degrading enzymes
SRR1125017.168672	Cell wall-associated hydrolase	Cell wall degrading enzymes
SRR1125017.169686	Cell wall-associated hydrolase	Cell wall degrading enzymes
SRR1125017.181291	Cell wall-associated hydrolase	Cell wall degrading enzymes
SRR1125017.3368	CHCH domain containing protein ([coiled coil 1]-[helix 1]-[coiled coil 2]-[helix 2] domain)
SRR1125017.176255	Cold-shock-like protein	Stress response
SRR1125017.180814	CREB-regulated transcription coactivator 1
SRR1125017.169901	CUT domain protein	Transcription, development
SRR1125017.151229	Cytochrome c
SRR1125017.94141	Cytochrome c oxidase copper chaperone
SRR1125017.133322	Cytochrome oxidase c subunit VIb
SRR1125017.101384	Daphnid bacterial-ribosomal-RNA- possible	Ribosome
SRR1125017.148342	Daphnid bacterial-ribosomal-RNA- possible	Ribosome
SRR1125017.168092	Daphnid bacterial-ribosomal-RNA- possible	Ribosome
SRR1125017.171003	Daphnid bacterial-ribosomal-RNA- possible	Ribosome
SRR1125017.171003	Daphnid bacterial-ribosomal-RNA- possible	Ribosome
SRR1125017.176576	Daphnid bacterial-ribosomal-RNA- possible	Ribosome
SRR1125017.147288	Daphnid bacterial-ribosomal-RNA- possible HGT	Ribosome
SRR1125017.169270	Daphnid bacterial-ribosomal-RNA- possible HGT	Ribosome
SRR1125017.103204	DB module family protein
SRR1125017.154458	Dehydration responsive	Late embryogenesis abundant (LEA) proteins, metabolism
SRR1125017.163744	DSS1 SEM1 family
SRR1125017.169901	Elegans Homeobox	Transcription, development
SRR1125017.182142	Elongation factor 1-	Translation, elongation factors
SRR1125017.182895	Elongation factor 1-beta	Translation, elongation factors
SRR1125017.176674	Elongation factor 1-gamma	Translation, elongation factors
SRR1125017.179126	Glutaredoxin-1 protein	Antioxidant, dehydration responsive
SRR1125017.168033	Glycerol-3-phosphate dehydrogenase (GPDH)	Glycolysis
SRR1125017.103994	Guanine nucleotide-binding subunit beta-2-like 1
SRR1125017.168818	Heat shock	HSP
SRR1125017.148301	Heat shock 70	HSP
SRR1125017.168319	HMG-like protein (High Mobility Group)	HSP
SRR1125017.146686	Large subunit ribosomal	Ribosome
SRR1125017.151724	Large subunit ribosomal	Ribosome
SRR1125017.156117	Large subunit ribosomal	Ribosome
SRR1125017.172562	Large subunit ribosomal	Ribosome
SRR1125017.172562	Large subunit ribosomal	Ribosome
SRR1125017.181119	Leucine rich protein
SRR1125017.155230	Mitochondrial import inner membrane translocase subunit TIM17-2-like
SRR1125017.150782	Peptidyl-prolyl cis-trans isomerase 3 (PPIases)	Translation
SRR1125017.177154	Peptidyl-prolyl cis-trans isomerase 3 (PPIases)	Translation
SRR1125017.154506	PG1	Polygalacturonase, cell wall degrading enzyme
SRR1125017.170284	PG1	Polygalacturonase, cell wall degrading enzyme
SRR1125017.174045	PG1	Polygalacturonase, cell wall degrading enzyme
SRR1125017.174045	PG1	Polygalacturonase, cell wall degrading enzyme
SRR1125017.182549	Plus-3 domain-containing protein
SRR1125017.155697	Polyadenylate-binding 1
SRR1125017.177450	PREDICTED: transitional endoplasmic reticulum ATPase homolog 2-like
SRR1125017.166847	Preprotein translocase Sec domain containing protein
SRR1125017.167679	Proteasome subunit alpha type-5
SRR1125017.164527	Protein lgg-1	Autophagy-related protein
SRR1125017.182569	Putative effector protein	Effector
SRR1125017.62032	Putative effector protein	Effector
SRR1125017.169506	Rab GDP dissociation inhibitor alpha
SRR1125017.171195	Retrovirus-related Pol poly from type-2 retrotransposable element R2DM
SRR1125017.171195	Retrovirus-related Pol poly from type-2 retrotransposable element R2DM
SRR1125017.152075	Ribonuclease kappa
SRR1125017.164349	Ribosomal L22e	Ribosome
SRR1125017.170139	Ribosomal L24e	Ribosome
SRR1125017.175661	Ribosomal protein L22 L17 domain containing protein	Ribosome
SRR1125017.176486	Ribosomal protein L22 L17 domain containing protein	Ribosome
SRR1125017.111843	RING-box 1	Protein ubiquitination
SRR1125017.152418	RNA binding
SRR1125017.43668	RNA binding protein
SRR1125017.99486	RNA polymerase III 12.5 kDa polypeptide
SRR1125017.149303	RNA-binding 8a
SRR1125017.170380	rRNA intron-encoded homing
SRR1125017.166847	Sec61beta family protein
SRR1125017.178630	Selenium-binding 1
SRR1125017.158255	Ser Thr phosphatase (protein phosphatase,PPases)	Several function
SRR1125017.151527	Serine acetyltransferase	Metabolism
SRR1125017.158545	Serine acetyltransferase	Metabolism
SRR1125017.165223	Serine acetyltransferase	Metabolism
SRR1125017.166855	Serine acetyltransferase	Metabolism
SRR1125017.173710	Serine acetyltransferase	Metabolism
SRR1125017.173710	Serine acetyltransferase	Metabolism
SRR1125017.38688	Small subunit ribosomal	Ribosome
SRR1125017.157814	Small subunit ribosomal 7	Ribosome
SRR1125017.126056	Small subunit ribosomal protein 28	Ribosome
SRR1125017.150175	SNF2 family	Helicase-like proteins, genetic metabolism
SRR1125017.179831	Sodium potassium ATPase subunit beta	Ion transporter, metabolism?
SRR1125017.161723	Stress-induced-phosphoprotein 1	Stress response, development
SRR1125017.157103	Tar1p (transcript antisense to ribosomal RNA protein)
SRR1125017.164324	Tar1p (transcript antisense to ribosomal RNA protein)
SRR1125017.4107	T-complex protein 1 subunit gamma
SRR1125017.153463	Thioredoxin-related transmembrane	Antioxidant
SRR1125017.155523	Transcript antisense to ribosomal RNA	Ribosome
SRR1125017.164533	Transcript antisense to ribosomal RNA	Ribosome
SRR1125017.182369	Translationally controlled tumor protein	Development (Involved in calcium binding and microtubule stabilization)
SRR1125017.88496	Translocon-associated subunit gamma
SRR1125017.135043	Transmembrane emp24 domain-containing eca
SRR1125017.163043	Transporter, major facilitator family protein
SRR1125017.153793	Troponin protein	Cytoskeleton, development
SRR1125017.158973	Tubulin alpha chain	Development
SRR1125017.159409	Ubiquinol-cytochrome C reductase hinge
SRR1125017.168236	Ubiquitin
SRR1125017.183858	Ubiquitin extension	Effector
SRR1125017.171326	Ubiquitin-40S ribosomal S27a
SRR1125017.171326	Ubiquitin-40S ribosomal S27a
SRR1125017.164969	Ubiquitin-conjugating enzyme domain containing protein
SRR1125017.171225	Ubiquitin-conjugating enzyme E2 2
SRR1125017.171225	Ubiquitin-conjugating enzyme E2 2
SRR1125017.164969	Unnamed protein product
SRR1125017.163043	Unnamed protein product
SRR1125017.159383	UV excision repair RAD23 homolog B

## Sheet: IR-10dai
Transcript ID
SRR1125017.100687
SRR1125017.101009
SRR1125017.101384
SRR1125017.101555
SRR1125017.101976
SRR1125017.102000
SRR1125017.102442
SRR1125017.10252
SRR1125017.102861
SRR1125017.103204
SRR1125017.103500
SRR1125017.103606
SRR1125017.103625
SRR1125017.103670
SRR1125017.103834
SRR1125017.103994
SRR1125017.104093
SRR1125017.104306
SRR1125017.104435
SRR1125017.104549
SRR1125017.10517
SRR1125017.105552
SRR1125017.105613
SRR1125017.106108
SRR1125017.106260
SRR1125017.106327
SRR1125017.106470
SRR1125017.106740
SRR1125017.106927
SRR1125017.107331
SRR1125017.107336
SRR1125017.107417
SRR1125017.10757
SRR1125017.107678
SRR1125017.107829
SRR1125017.108235
SRR1125017.108499
SRR1125017.108572
SRR1125017.108575
SRR1125017.108806
SRR1125017.108934
SRR1125017.108980
SRR1125017.109141
SRR1125017.109211
SRR1125017.109613
SRR1125017.109889
SRR1125017.110257
SRR1125017.110318
SRR1125017.110457
SRR1125017.110989
SRR1125017.111003
SRR1125017.111004
SRR1125017.111130
SRR1125017.111215
SRR1125017.111843
SRR1125017.112347
SRR1125017.112369
SRR1125017.112379
SRR1125017.112465
SRR1125017.113153
SRR1125017.113232
SRR1125017.114142
SRR1125017.114410
SRR1125017.11444
SRR1125017.114630
SRR1125017.114744
SRR1125017.114948
SRR1125017.115093
SRR1125017.115533
SRR1125017.115618
SRR1125017.116397
SRR1125017.116695
SRR1125017.116728
SRR1125017.117048
SRR1125017.117368
SRR1125017.117494
SRR1125017.117656
SRR1125017.11782
SRR1125017.117887
SRR1125017.117929
SRR1125017.118597
SRR1125017.119488
SRR1125017.119564
SRR1125017.119685
SRR1125017.120067
SRR1125017.120326
SRR1125017.120560
SRR1125017.120930
SRR1125017.121467
SRR1125017.12198
SRR1125017.12220
SRR1125017.122463
SRR1125017.122559
SRR1125017.123160
SRR1125017.123467
SRR1125017.124406
SRR1125017.124502
SRR1125017.124661
SRR1125017.124846
SRR1125017.125481
SRR1125017.125868
SRR1125017.125944
SRR1125017.126226
SRR1125017.126450
SRR1125017.126513
SRR1125017.127147
SRR1125017.127156
SRR1125017.127280
SRR1125017.12778
SRR1125017.12785
SRR1125017.127966
SRR1125017.12824
SRR1125017.128898
SRR1125017.129730
SRR1125017.129946
SRR1125017.130132
SRR1125017.130197
SRR1125017.130643
SRR1125017.130763
SRR1125017.130849
SRR1125017.131051
SRR1125017.131469
SRR1125017.131488
SRR1125017.131494
SRR1125017.132038
SRR1125017.132190
SRR1125017.132393
SRR1125017.133322
SRR1125017.133459
SRR1125017.13347
SRR1125017.134808
SRR1125017.135043
SRR1125017.135183
SRR1125017.135690
SRR1125017.136143
SRR1125017.136425
SRR1125017.136791
SRR1125017.137725
SRR1125017.137957
SRR1125017.138847
SRR1125017.139010
SRR1125017.139732
SRR1125017.140066
SRR1125017.140382
SRR1125017.140513
SRR1125017.141439
SRR1125017.141631
SRR1125017.141986
SRR1125017.142293
SRR1125017.14250
SRR1125017.142700
SRR1125017.143156
SRR1125017.143231
SRR1125017.143386
SRR1125017.143682
SRR1125017.143750
SRR1125017.144910
SRR1125017.145014
SRR1125017.145255
SRR1125017.145381
SRR1125017.145383
SRR1125017.146428
SRR1125017.146527
SRR1125017.146686
SRR1125017.147024
SRR1125017.147141
SRR1125017.147288
SRR1125017.147293
SRR1125017.147416
SRR1125017.147444
SRR1125017.147460
SRR1125017.147503
SRR1125017.147855
SRR1125017.147909
SRR1125017.147969
SRR1125017.148172
SRR1125017.148221
SRR1125017.148301
SRR1125017.148342
SRR1125017.148389
SRR1125017.148472
SRR1125017.148930
SRR1125017.148996
SRR1125017.14902
SRR1125017.149158
SRR1125017.149213
SRR1125017.149237
SRR1125017.149248
SRR1125017.149303
SRR1125017.149376
SRR1125017.149456
SRR1125017.149462
SRR1125017.149464
SRR1125017.149596
SRR1125017.149627
SRR1125017.149628
SRR1125017.149666
SRR1125017.149674
SRR1125017.149759
SRR1125017.149959
SRR1125017.149983
SRR1125017.150022
SRR1125017.150079
SRR1125017.150215
SRR1125017.150406
SRR1125017.150441
SRR1125017.150449
SRR1125017.150511
SRR1125017.150529
SRR1125017.150536
SRR1125017.150686
SRR1125017.150702
SRR1125017.150751
SRR1125017.150782
SRR1125017.150945
SRR1125017.150971
SRR1125017.150990
SRR1125017.151080
SRR1125017.151096
SRR1125017.151180
SRR1125017.151229
SRR1125017.151417
SRR1125017.151431
SRR1125017.151444
SRR1125017.151527
SRR1125017.151551
SRR1125017.151600
SRR1125017.151606
SRR1125017.151724
SRR1125017.151780
SRR1125017.151797
SRR1125017.151832
SRR1125017.151926
SRR1125017.151939
SRR1125017.152004
SRR1125017.152251
SRR1125017.152291
SRR1125017.152326
SRR1125017.152342
SRR1125017.152418
SRR1125017.152872
SRR1125017.152930
SRR1125017.153004
SRR1125017.153096
SRR1125017.153111
SRR1125017.153134
SRR1125017.153163
SRR1125017.153184
SRR1125017.153268
SRR1125017.153358
SRR1125017.153463
SRR1125017.153793
SRR1125017.153818
SRR1125017.153862
SRR1125017.153977
SRR1125017.154047
SRR1125017.154144
SRR1125017.154207
SRR1125017.154286
SRR1125017.154292
SRR1125017.154317
SRR1125017.154458
SRR1125017.154460
SRR1125017.154506
SRR1125017.154560
SRR1125017.154573
SRR1125017.15468
SRR1125017.154758
SRR1125017.154777
SRR1125017.154859
SRR1125017.154971
SRR1125017.154988
SRR1125017.154997
SRR1125017.155136
SRR1125017.155142
SRR1125017.155214
SRR1125017.155230
SRR1125017.155284
SRR1125017.155290
SRR1125017.155299
SRR1125017.155361
SRR1125017.155374
SRR1125017.155523
SRR1125017.155701
SRR1125017.155844
SRR1125017.155921
SRR1125017.155998
SRR1125017.156106
SRR1125017.156117
SRR1125017.156192
SRR1125017.156287
SRR1125017.156315
SRR1125017.156320
SRR1125017.156547
SRR1125017.156562
SRR1125017.156589
SRR1125017.156649
SRR1125017.156718
SRR1125017.156762
SRR1125017.156788
SRR1125017.156945
SRR1125017.156981
SRR1125017.157006
SRR1125017.157077
SRR1125017.157103
SRR1125017.157142
SRR1125017.157314
SRR1125017.157437
SRR1125017.157451
SRR1125017.157652
SRR1125017.157693
SRR1125017.157814
SRR1125017.157833
SRR1125017.157983
SRR1125017.158036
SRR1125017.158117
SRR1125017.158186
SRR1125017.158210
SRR1125017.158255
SRR1125017.158282
SRR1125017.158305
SRR1125017.158336
SRR1125017.158344
SRR1125017.158367
SRR1125017.158417
SRR1125017.158502
SRR1125017.158545
SRR1125017.158707
SRR1125017.158708
SRR1125017.158754
SRR1125017.158755
SRR1125017.158784
SRR1125017.158892
SRR1125017.158940
SRR1125017.158973
SRR1125017.159035
SRR1125017.159167
SRR1125017.159170
SRR1125017.159178
SRR1125017.159238
SRR1125017.159383
SRR1125017.159387
SRR1125017.159451
SRR1125017.159457
SRR1125017.159555
SRR1125017.159598
SRR1125017.159708
SRR1125017.159712
SRR1125017.159762
SRR1125017.159963
SRR1125017.159999
SRR1125017.160011
SRR1125017.160060
SRR1125017.160267
SRR1125017.160322
SRR1125017.160325
SRR1125017.160663
SRR1125017.160674
SRR1125017.160703
SRR1125017.160783
SRR1125017.160832
SRR1125017.160853
SRR1125017.161103
SRR1125017.161138
SRR1125017.161367
SRR1125017.161465
SRR1125017.161552
SRR1125017.161654
SRR1125017.161716
SRR1125017.161737
SRR1125017.161745
SRR1125017.161793
SRR1125017.161869
SRR1125017.161872
SRR1125017.161919
SRR1125017.162321
SRR1125017.162328
SRR1125017.162409
SRR1125017.162689
SRR1125017.162801
SRR1125017.162855
SRR1125017.162858
SRR1125017.163043
SRR1125017.163114
SRR1125017.163457
SRR1125017.163490
SRR1125017.163588
SRR1125017.163864
SRR1125017.163936
SRR1125017.164061
SRR1125017.164108
SRR1125017.164110
SRR1125017.164208
SRR1125017.164324
SRR1125017.164327
SRR1125017.164349
SRR1125017.164404
SRR1125017.164412
SRR1125017.164468
SRR1125017.164527
SRR1125017.164530
SRR1125017.164533
SRR1125017.164547
SRR1125017.164571
SRR1125017.164586
SRR1125017.164851
SRR1125017.164889
SRR1125017.165134
SRR1125017.165198
SRR1125017.165223
SRR1125017.165263
SRR1125017.165284
SRR1125017.165459
SRR1125017.165478
SRR1125017.165611
SRR1125017.165654
SRR1125017.165687
SRR1125017.165740
SRR1125017.165747
SRR1125017.165752
SRR1125017.165759
SRR1125017.165771
SRR1125017.165810
SRR1125017.165844
SRR1125017.165860
SRR1125017.166001
SRR1125017.166278
SRR1125017.166446
SRR1125017.166715
SRR1125017.166718
SRR1125017.166847
SRR1125017.166851
SRR1125017.166855
SRR1125017.166864
SRR1125017.167090
SRR1125017.167101
SRR1125017.167232
SRR1125017.167333
SRR1125017.167341
SRR1125017.167522
SRR1125017.167546
SRR1125017.167679
SRR1125017.167683
SRR1125017.167759
SRR1125017.167766
SRR1125017.167987
SRR1125017.167993
SRR1125017.167994
SRR1125017.168031
SRR1125017.168092
SRR1125017.168118
SRR1125017.168175
SRR1125017.168204
SRR1125017.168208
SRR1125017.168231
SRR1125017.168291
SRR1125017.168319
SRR1125017.168389
SRR1125017.168390
SRR1125017.168506
SRR1125017.168547
SRR1125017.168578
SRR1125017.168587
SRR1125017.168648
SRR1125017.168676
SRR1125017.168696
SRR1125017.168720
SRR1125017.168736
SRR1125017.168818
SRR1125017.168844
SRR1125017.168909
SRR1125017.168961
SRR1125017.169006
SRR1125017.169065
SRR1125017.169071
SRR1125017.169077
SRR1125017.169225
SRR1125017.169270
SRR1125017.169421
SRR1125017.169482
SRR1125017.169507
SRR1125017.169662
SRR1125017.169686
SRR1125017.169699
SRR1125017.169760
SRR1125017.169846
SRR1125017.169901
SRR1125017.169920
SRR1125017.169979
SRR1125017.169988
SRR1125017.170029
SRR1125017.170139
SRR1125017.170284
SRR1125017.170373
SRR1125017.170380
SRR1125017.170395
SRR1125017.170563
SRR1125017.170660
SRR1125017.170672
SRR1125017.170897
SRR1125017.170899
SRR1125017.171003
SRR1125017.171104
SRR1125017.171171
SRR1125017.171195
SRR1125017.171225
SRR1125017.171326
SRR1125017.171414
SRR1125017.171494
SRR1125017.171497
SRR1125017.171530
SRR1125017.171565
SRR1125017.171655
SRR1125017.171679
SRR1125017.171689
SRR1125017.171717
SRR1125017.171751
SRR1125017.171923
SRR1125017.171949
SRR1125017.172007
SRR1125017.172061
SRR1125017.17209
SRR1125017.172348
SRR1125017.172399
SRR1125017.172562
SRR1125017.172567
SRR1125017.172585
SRR1125017.172586
SRR1125017.172721
SRR1125017.172728
SRR1125017.172771
SRR1125017.172810
SRR1125017.172856
SRR1125017.173002
SRR1125017.173087
SRR1125017.173206
SRR1125017.173226
SRR1125017.173348
SRR1125017.173555
SRR1125017.173570
SRR1125017.173618
SRR1125017.173619
SRR1125017.173710
SRR1125017.173744
SRR1125017.173762
SRR1125017.173778
SRR1125017.173803
SRR1125017.173999
SRR1125017.174033
SRR1125017.174045
SRR1125017.174261
SRR1125017.174360
SRR1125017.174436
SRR1125017.174441
SRR1125017.174512
SRR1125017.174580
SRR1125017.174979
SRR1125017.175015
SRR1125017.175023
SRR1125017.175150
SRR1125017.175541
SRR1125017.175568
SRR1125017.175631
SRR1125017.175654
SRR1125017.175661
SRR1125017.175706
SRR1125017.176045
SRR1125017.176254
SRR1125017.176255
SRR1125017.176289
SRR1125017.176298
SRR1125017.176330
SRR1125017.176478
SRR1125017.176486
SRR1125017.176490
SRR1125017.176530
SRR1125017.176576
SRR1125017.176625
SRR1125017.176659
SRR1125017.176674
SRR1125017.176855
SRR1125017.176951
SRR1125017.177080
SRR1125017.177154
SRR1125017.177289
SRR1125017.177320
SRR1125017.177450
SRR1125017.177473
SRR1125017.178084
SRR1125017.178481
SRR1125017.178598
SRR1125017.178601
SRR1125017.178654
SRR1125017.178699
SRR1125017.178798
SRR1125017.178872
SRR1125017.178963
SRR1125017.178994
SRR1125017.179126
SRR1125017.179197
SRR1125017.179253
SRR1125017.179383
SRR1125017.179437
SRR1125017.179544
SRR1125017.179547
SRR1125017.179599
SRR1125017.179607
SRR1125017.179817
SRR1125017.179831
SRR1125017.179866
SRR1125017.180072
SRR1125017.180135
SRR1125017.180165
SRR1125017.180205
SRR1125017.180351
SRR1125017.180372
SRR1125017.180444
SRR1125017.180619
SRR1125017.180651
SRR1125017.180814
SRR1125017.180898
SRR1125017.181119
SRR1125017.181158
SRR1125017.181222
SRR1125017.181238
SRR1125017.181244
SRR1125017.181257
SRR1125017.181291
SRR1125017.181448
SRR1125017.181560
SRR1125017.181587
SRR1125017.182009
SRR1125017.182075
SRR1125017.182142
SRR1125017.182169
SRR1125017.182177
SRR1125017.182249
SRR1125017.182295
SRR1125017.182476
SRR1125017.182554
SRR1125017.182569
SRR1125017.182610
SRR1125017.182666
SRR1125017.182678
SRR1125017.182694
SRR1125017.182792
SRR1125017.182873
SRR1125017.182895
SRR1125017.182972
SRR1125017.183108
SRR1125017.183301
SRR1125017.183341
SRR1125017.183411
SRR1125017.183478
SRR1125017.183530
SRR1125017.183543
SRR1125017.183605
SRR1125017.183722
SRR1125017.183783
SRR1125017.183820
SRR1125017.183846
SRR1125017.18558
SRR1125017.18589
SRR1125017.18858
SRR1125017.19805
SRR1125017.20696
SRR1125017.21830
SRR1125017.22305
SRR1125017.22653
SRR1125017.23181
SRR1125017.23287
SRR1125017.23579
SRR1125017.23822
SRR1125017.23923
SRR1125017.24483
SRR1125017.24520
SRR1125017.25538
SRR1125017.25980
SRR1125017.27236
SRR1125017.27903
SRR1125017.28416
SRR1125017.28442
SRR1125017.28816
SRR1125017.29156
SRR1125017.29444
SRR1125017.29495
SRR1125017.30123
SRR1125017.30881
SRR1125017.31001
SRR1125017.31085
SRR1125017.31384
SRR1125017.3218
SRR1125017.32294
SRR1125017.32792
SRR1125017.32920
SRR1125017.33600
SRR1125017.3368
SRR1125017.33927
SRR1125017.35407
SRR1125017.3582
SRR1125017.37759
SRR1125017.37856
SRR1125017.38044
SRR1125017.38206
SRR1125017.38376
SRR1125017.38688
SRR1125017.39236
SRR1125017.39394
SRR1125017.39586
SRR1125017.40795
SRR1125017.41124
SRR1125017.41261
SRR1125017.41618
SRR1125017.41684
SRR1125017.42357
SRR1125017.42471
SRR1125017.42558
SRR1125017.42844
SRR1125017.42960
SRR1125017.42961
SRR1125017.4443
SRR1125017.44523
SRR1125017.45026
SRR1125017.45182
SRR1125017.45874
SRR1125017.46435
SRR1125017.46601
SRR1125017.47432
SRR1125017.48923
SRR1125017.49597
SRR1125017.49662
SRR1125017.49990
SRR1125017.50117
SRR1125017.50216
SRR1125017.50855
SRR1125017.51224
SRR1125017.5132
SRR1125017.51696
SRR1125017.52049
SRR1125017.52399
SRR1125017.52772
SRR1125017.53234
SRR1125017.53284
SRR1125017.53543
SRR1125017.54324
SRR1125017.54360
SRR1125017.54609
SRR1125017.54881
SRR1125017.54937
SRR1125017.55419
SRR1125017.56646
SRR1125017.58278
SRR1125017.58355
SRR1125017.58463
SRR1125017.59223
SRR1125017.60100
SRR1125017.60268
SRR1125017.60490
SRR1125017.60944
SRR1125017.61039
SRR1125017.6202
SRR1125017.62032
SRR1125017.62372
SRR1125017.63286
SRR1125017.63578
SRR1125017.64820
SRR1125017.65292
SRR1125017.65379
SRR1125017.65542
SRR1125017.6576
SRR1125017.66191
SRR1125017.66385
SRR1125017.66783
SRR1125017.66881
SRR1125017.67191
SRR1125017.67293
SRR1125017.67490
SRR1125017.67706
SRR1125017.68191
SRR1125017.68650
SRR1125017.6874
SRR1125017.68933
SRR1125017.6906
SRR1125017.69219
SRR1125017.69564
SRR1125017.69689
SRR1125017.70349
SRR1125017.70956
SRR1125017.71065
SRR1125017.71533
SRR1125017.71606
SRR1125017.71716
SRR1125017.71728
SRR1125017.71798
SRR1125017.71931
SRR1125017.72410
SRR1125017.72786
SRR1125017.72995
SRR1125017.73435
SRR1125017.73612
SRR1125017.7378
SRR1125017.7403
SRR1125017.74417
SRR1125017.74523
SRR1125017.74611
SRR1125017.75003
SRR1125017.75583
SRR1125017.75800
SRR1125017.76048
SRR1125017.76078
SRR1125017.76145
SRR1125017.76682
SRR1125017.76736
SRR1125017.77005
SRR1125017.77255
SRR1125017.77289
SRR1125017.77412
SRR1125017.77521
SRR1125017.77729
SRR1125017.77854
SRR1125017.77924
SRR1125017.77960
SRR1125017.78224
SRR1125017.78877
SRR1125017.79473
SRR1125017.7979
SRR1125017.79939
SRR1125017.80117
SRR1125017.80214
SRR1125017.80327
SRR1125017.80728
SRR1125017.81490
SRR1125017.81548
SRR1125017.81901
SRR1125017.82222
SRR1125017.82662
SRR1125017.83030
SRR1125017.83309
SRR1125017.83561
SRR1125017.83635
SRR1125017.83891
SRR1125017.84054
SRR1125017.8430
SRR1125017.84490
SRR1125017.84974
SRR1125017.85158
SRR1125017.85889
SRR1125017.86234
SRR1125017.86283
SRR1125017.86297
SRR1125017.86391
SRR1125017.86421
SRR1125017.86742
SRR1125017.87009
SRR1125017.87884
SRR1125017.87926
SRR1125017.88161
SRR1125017.88373
SRR1125017.88496
SRR1125017.8853
SRR1125017.88748
SRR1125017.89091
SRR1125017.89133
SRR1125017.89952
SRR1125017.89979
SRR1125017.91532
SRR1125017.92284
SRR1125017.92694
SRR1125017.93158
SRR1125017.93267
SRR1125017.93281
SRR1125017.94212
SRR1125017.94310
SRR1125017.94705
SRR1125017.94918
SRR1125017.95029
SRR1125017.95045
SRR1125017.95052
SRR1125017.956
SRR1125017.95652
SRR1125017.95808
SRR1125017.96141
SRR1125017.96472
SRR1125017.96493
SRR1125017.96499
SRR1125017.96656
SRR1125017.96988
SRR1125017.97089
SRR1125017.97146
SRR1125017.97337
SRR1125017.97696
SRR1125017.97769
SRR1125017.98418
SRR1125017.98465
SRR1125017.98728
SRR1125017.98783
SRR1125017.98948
SRR1125017.99427
SRR1125017.99557
SRR1125017.99590
SRR1125017.99940

## Sheet: IR-10dai with annotation
Transcript ID	Trascript description	Category
SRR1125017.159457	14-3-3 zeta isoform X1	Ribosome
SRR1125017.165134	18s rrna	Ribosome
SRR1125017.178798	18s rrna	Ribosome
SRR1125017.179253	18s rrna	Ribosome
SRR1125017.72786	28S ribosomal mitochondrial	Ribosome
SRR1125017.147855	39S ribosomal mitochondrial	Ribosome
SRR1125017.181238	3-ketoacyl- mitochondrial	Ribosome
SRR1125017.126513	40S ribosomal	Ribosome
SRR1125017.162409	40S ribosomal	Ribosome
SRR1125017.182075	40S ribosomal	Ribosome
SRR1125017.94212	40S ribosomal protein S29	Ribosome
SRR1125017.77729	40S ribosomal protein S4	Ribosome
SRR1125017.149213	40S ribosomal S10b	Ribosome
SRR1125017.158344	40S ribosomal S11	Ribosome
SRR1125017.163490	40S ribosomal S12	Ribosome
SRR1125017.168648	40S ribosomal S13	Ribosome
SRR1125017.162689	40S ribosomal S15	Ribosome
SRR1125017.149248	40S ribosomal S15a	Ribosome
SRR1125017.167546	40S ribosomal S18	Ribosome
SRR1125017.173618	40S ribosomal S19S	Ribosome
SRR1125017.151832	40S ribosomal S2	Ribosome
SRR1125017.167090	40S ribosomal S23	Ribosome
SRR1125017.171497	40S ribosomal S24	Ribosome
SRR1125017.182249	40S ribosomal S3a	Ribosome
SRR1125017.173778	40S ribosomal S9	Ribosome
SRR1125017.147460	60S acidic ribosomal P0	Ribosome
SRR1125017.8853	60S acidic ribosomal P1	Ribosome
SRR1125017.153818	60S acidic ribosomal P2	Ribosome
SRR1125017.165611	60S ribosomal L11	Ribosome
SRR1125017.183820	60S ribosomal L18-2	Ribosome
SRR1125017.183301	60S ribosomal L18a	Ribosome
SRR1125017.173744	60S ribosomal L19	Ribosome
SRR1125017.165740	60S ribosomal L23a	Ribosome
SRR1125017.161465	60s ribosomal l26	Ribosome
SRR1125017.157833	60S ribosomal L27	Ribosome
SRR1125017.176855	60S ribosomal L3	Ribosome
SRR1125017.160663	60S ribosomal L30	Ribosome
SRR1125017.147024	60S ribosomal L34	Ribosome
SRR1125017.165759	60S ribosomal L37a	Ribosome
SRR1125017.155142	60S ribosomal L38	Ribosome
SRR1125017.182177	60S ribosomal L5	Ribosome
SRR1125017.159963	60S ribosomal L6	Ribosome
SRR1125017.166001	60S ribosomal L7	Ribosome
SRR1125017.168676	60S ribosomal L7a	Ribosome
SRR1125017.125868	Acetyl-CoA C-acetyltransferase	Transferase, metabolism, fatty acid degradation
SRR1125017.11782	Actin	Development
SRR1125017.160011	Actin 2	Development
SRR1125017.178963	Actin-depolymerizing factor isoforms a b	Development
SRR1125017.76145	Acyl-CoA dehydrogenase	Fatty acid metabolism
SRR1125017.161367	Adenine Nucleotide Translocator
SRR1125017.179544	ADP-ribosylation factor 1
SRR1125017.164530	ADP-ribosylation factor family protein
SRR1125017.104549	AF273731_1hypothetical esophageal gland cell secretory 4	Effector
SRR1125017.159712	AF498244_1C-type lectin domain	Effector
SRR1125017.70956	AF498244_1C-type lectin domain	Effector
SRR1125017.178084	AMP-binding enzyme
SRR1125017.149674	ARD ARD family
SRR1125017.161872	Arginine kinase
SRR1125017.87009	ATP synthase E chain	Metabolism
SRR1125017.60944	ATP synthase g subunit family protein	Metabolism
SRR1125017.158754	ATP synthase subunit	Metabolism
SRR1125017.148389	ATP synthase subunit mitochondrial	Metabolism
SRR1125017.161869	ATP synthase subunit mitochondrial	Metabolism
SRR1125017.164468	ATP synthase subunit mitochondrial	Metabolism
SRR1125017.154997	ATP synthase subunit mitochondrial-like	Metabolism
SRR1125017.177450	ATPase, AAA family	Metabolism
SRR1125017.178598	Bax inhibitor 1	Cell death suppressor
SRR1125017.179437	Beta-amyloid-like protein
SRR1125017.6874	Biotin synthase	Biotin biosynthetic process, involved in parasitism
SRR1125017.110457	briggsae CBR-LIN-33
SRR1125017.166864	Brix (biogenesis of ribosomes in Xenopus) domain containing protein	Ribosome biogenesis
SRR1125017.42558	C. briggsae CBR-PHB-2 protein
SRR1125017.168231	Calcium-transporting ATPase
SRR1125017.170897	Calreticulin family	Effector
SRR1125017.180898	Calreticulin family	Effector
SRR1125017.168291	Carbohydrate thermoresistant glucokinase family
SRR1125017.170563	Carnitine o-palmitoyltransferase liver isoform	Lipid metabolism, fatty acid metabolism
SRR1125017.51696	Cathepsin L	Effector
SRR1125017.80214	Cathepsin L-like cysteine ase	Effector
SRR1125017.182569	Cathepsin Z-like cysteine proteinase	Effector
SRR1125017.179817	Cell division cycle and apoptosis regulator 1	Development
SRR1125017.150529	Cell wall-associated hydrolase	Cell wall degrading enzymes
SRR1125017.168547	Cell wall-associated hydrolase	Cell wall degrading enzymes
SRR1125017.169686	Cell wall-associated hydrolase	Cell wall degrading enzymes
SRR1125017.35407	Cell wall-associated hydrolase	Cell wall degrading enzymes
SRR1125017.181291	Cell wall-associated hydrolase	Cell wall degrading enzymes
SRR1125017.117656	Cereblon homolog
SRR1125017.123160	Cereblon homolog
SRR1125017.128898	Chain C, Mitochondrial rhodoquinol-fumarate reductase
SRR1125017.3368	CHCH domain containing protein ([coiled coil 1]-[helix 1]-[coiled coil 2]-[helix 2] domain)
SRR1125017.171679	CHK1 checkpoint (chekpoint kinase 1)	Cell cycle,development
SRR1125017.157693	Chloride channel protein 1	Ion transporter, metabolism
SRR1125017.169988	citrate synthase	Glyoxylate pathway
SRR1125017.176255	cold-shock-like protein	Stress response
SRR1125017.180814	CREB-regulated transcription coactivator 1
SRR1125017.128898	CRE-MEV-1 protein
SRR1125017.168909	Cu Zn superoxide dismutase variant 1	Superoxide dismutase
SRR1125017.149627	Cysteine dioxygenase type I
SRR1125017.151229	Cytochrome c
SRR1125017.98783	Cytochrome c oxidase subunit 1
SRR1125017.156106	Cytochrome c oxidase subunit 6C family-containing
SRR1125017.180165	Cytochrome c oxidase subunit mitochondrial
SRR1125017.133322	Cytochrome oxidase c subunit VIb
SRR1125017.176254	Cytochrome oxidase subunit (mitochondrion)
SRR1125017.181587	Cytoplasmic 1
SRR1125017.101384	Daphnid bacterial-ribosomal-RNA- possible	Ribosome
SRR1125017.148342	Daphnid bacterial-ribosomal-RNA- possible	Ribosome
SRR1125017.168092	Daphnid bacterial-ribosomal-RNA- possible	Ribosome
SRR1125017.169225	Daphnid bacterial-ribosomal-RNA- possible	Ribosome
SRR1125017.171003	Daphnid bacterial-ribosomal-RNA- possible	Ribosome
SRR1125017.176576	Daphnid bacterial-ribosomal-RNA- possible	Ribosome
SRR1125017.66191	Daphnid bacterial-ribosomal-RNA- possible	Ribosome
SRR1125017.147288	Daphnid bacterial-ribosomal-RNA- possible HGT	Ribosome
SRR1125017.151080	Daphnid bacterial-ribosomal-RNA- possible HGT	Ribosome
SRR1125017.169270	Daphnid bacterial-ribosomal-RNA- possible HGT	Ribosome
SRR1125017.103204	DB module
SRR1125017.161103	Defective mitochondrial respiration family member 1
SRR1125017.154458	Dehydration responsive	Late embryogenesis abundant (LEA) proteins, metabolism
SRR1125017.95808	Dehydration responsive	Late embryogenesis abundant (LEA) proteins, metabolism
SRR1125017.98728	DNA-directed RNA polymerases and III subunit RPABC3
SRR1125017.169901	Elegans Homeobox	Transcription, development
SRR1125017.182142	Elongation factor 1-	Translation, elongation factors
SRR1125017.161745	Elongation factor 1 beta	Transcription, development
SRR1125017.182895	Elongation factor 1-beta	Translation, elongation factors
SRR1125017.176674	Elongation factor 1-gamma	Transcription, development
SRR1125017.172728	Embryonic fatty acid-binding Bm-FAB-1	Fatty acid metabolism
SRR1125017.157983	Endoplasmic reticulum metallopeptidase 1-A	Metallopeptidase, hydrolase, peptidase
SRR1125017.172586	Enoyl-CoA hydratase/isomerase family protein	Fatty acid metabolism
SRR1125017.161716	ER lumen retaining receptor	Protein transport
SRR1125017.155136	ER membrane complex subunit 6
SRR1125017.88373	Eukaryotic aspartyl protease
SRR1125017.152872	Eukaryotic rRNA processing EBP2
SRR1125017.51224	Eukaryotic translation initiation factor 4E-4	Translation
SRR1125017.98783	Fatty acid and retinol binding protein	Fatty acid metabolism (FAR protein)
SRR1125017.169077	Fatty acid-binding 6	Fatty acid metabolism
SRR1125017.157451	Geranylgeranyl transferase type-2 subunit beta isoform X2	Transferase
SRR1125017.146428	Gland G17G01	Effector
SRR1125017.179126	Glutaredoxin-1 protein	Antioxidant, dehydration responsive
SRR1125017.169065	Glutathione S-transferase (GST)	Oxidative stress,effector
SRR1125017.180135	Glutathione-disulfide reductase	Oxidative stress,effector
SRR1125017.161793	Glyceraldehyde-3-phosphate dehydrogenase
SRR1125017.64820	Glycogen phosphorylase	Development
SRR1125017.176625	Growth hormone-inducible transmembrane protein
SRR1125017.150022	GTP-binding SAR1
SRR1125017.103994	Guanine nucleotide-binding subunit beta-2-like 1
SRR1125017.168818	Heat shock	Hsp
SRR1125017.148301	Heat shock 70	Hsp
SRR1125017.160267	Heat shock factor-binding 1	Hsp
SRR1125017.168696	Histone H3
SRR1125017.168319	HMG-like protein (High Mobility Group)	HSP
SRR1125017.164889	HMG-like protein (High Mobility Group)	HSP
SRR1125017.179197	hypothetical esophageal gland cell secretory protein 12	Effector
SRR1125017.108235	Importin-beta protein	Transports protein molecules into the nucleus
SRR1125017.159238	Intermediate filament ifb-1 (IFA-1)	Development
SRR1125017.145255	Kazal-type serine protease inhibitor domain	Peptidase
SRR1125017.146686	Large subunit ribosomal	Ribosome
SRR1125017.151724	Large subunit ribosomal	Ribosome
SRR1125017.156117	Large subunit ribosomal	Ribosome
SRR1125017.158708	Large subunit ribosomal	Ribosome
SRR1125017.172562	Large subunit ribosomal	Ribosome
SRR1125017.167232	Leucine rich protein
SRR1125017.181119	Leucine rich protein
SRR1125017.155844	Major sperm	Development
SRR1125017.178994	Major sperm protein	Development
SRR1125017.106108	Malate dehydrogenase	Anaerobic metabolism pathways
SRR1125017.150990	Mitochondrial
SRR1125017.155230	Mitochondrial import inner membrane translocase subunit TIM17-2-like
SRR1125017.169482	Mitochondrial Ribosomal Large
SRR1125017.132038	NADH-ubiquinone oxidoreductase B15 subunit
SRR1125017.172399	Nuclear transport factor
SRR1125017.86742	Ornithine aminotransferase, mitochondrial	Amino acid biosynthesis pathways, metabolism
SRR1125017.162328	Ornithine decarboxylase antizyme	Protein degradation
SRR1125017.150782	Peptidyl-prolyl cis-trans isomerase 3	Translation
SRR1125017.177154	Peptidyl-prolyl cis-trans isomerase 3	Translation
SRR1125017.154506	PG1	Polygalacturonase, cell wall degrading enzyme
SRR1125017.170284	PG1	Polygalacturonase, cell wall degrading enzyme
SRR1125017.174045	PG1	Polygalacturonase, cell wall degrading enzyme
SRR1125017.169760	Polyubiquitin, partial
SRR1125017.177450	PREDICTED: transitional endoplasmic reticulum ATPase homolog 2-like
SRR1125017.166847	Preprotein translocase Sec domain containing protein
SRR1125017.167679	Proteasome subunit alpha domain protein
SRR1125017.152326	Proteasome subunit beta type-3
SRR1125017.164527	Protein lgg-1	Autophagy-related protein
SRR1125017.175631	Putative 60S ribosomal protein L37-A	Ribosome
SRR1125017.62032	Putative effector protein	Effector
SRR1125017.163588	Putative effector protein	Effector
SRR1125017.163114	Ras-like GTP-binding protein RhoA	Development
SRR1125017.149959	Regulator of rdna transcription
SRR1125017.171195	Retrovirus-related Pol poly from type-2 retrotransposable element R2DM
SRR1125017.168031	Ribonuclease UK114
SRR1125017.175015	Ribonuclease UK114
SRR1125017.28816	Ribosomal L14	Ribosome
SRR1125017.164349	Ribosomal L22e	Ribosome
SRR1125017.170139	Ribosomal L24e	Ribosome
SRR1125017.176486	Ribosomal protein L22 L17 domain containing protein	Ribosome
SRR1125017.175661	Ribosomal protein L22 L17 domain containing protein	Ribosome
SRR1125017.175023	RING finger 121	Ubiquitin protein ligase activity
SRR1125017.65542	RING finger 165	Ubiquitin protein ligase activity
SRR1125017.111843	RING-box 1	Protein ubiquitination
SRR1125017.152418	RNA binding
SRR1125017.165198	RNA-binding 39 isoform X2
SRR1125017.149303	RNA-binding 8a
SRR1125017.170380	rRNA intron-encoded homing
SRR1125017.172856	SCP-2 sterol transfer family	Lipid transporter
SRR1125017.166847	Sec61beta family protein	Intracellular protein transport
SRR1125017.153096	Senescence-associated	Development
SRR1125017.158255	Ser Thr phosphatase (protein phosphatase,PPases)	Several function
SRR1125017.148172	Ser Thr phosphatase (protein phosphatase,PPases)	Several function
SRR1125017.151527	Serine acetyltransferase	Metabolism
SRR1125017.158545	Serine acetyltransferase	Metabolism
SRR1125017.164571	Serine acetyltransferase	Metabolism
SRR1125017.165223	Serine acetyltransferase	Metabolism
SRR1125017.166855	Serine acetyltransferase	Metabolism
SRR1125017.171655	Serine acetyltransferase	Metabolism
SRR1125017.173710	Serine acetyltransferase	Metabolism
SRR1125017.86421	Serine carboxypeptidase	Serine peptidase
SRR1125017.95652	Serine threonine phosphatase PP1 isozyme 1
SRR1125017.173348	Single-strand binding family	Development
SRR1125017.174261	SKP1-like protein	Protein degradation, signal transduction, effector
SRR1125017.38688	Small subunit ribosomal	Ribosome
SRR1125017.165771	Small subunit ribosomal 21	Ribosome
SRR1125017.157814	Small subunit ribosomal 7	Ribosome
SRR1125017.131488	snoRNA binding domain
SRR1125017.179831	Sodium potassium ATPase subunit beta	Ion transporter, metabolism
SRR1125017.171171	Sodium potassium-transporting atpase subunit beta-3	Ion transporter, metabolism
SRR1125017.162801	S-phase kinase-associated 1
SRR1125017.172007	Succinate cytochrome b556 subunit	Tricarboxylic acid cycle, response to oxidative stress
SRR1125017.128898	Succinate dehydrogenase cytochrome b560 subunit, mitochondrial
SRR1125017.149376	Synaptobrevin-1	Development
SRR1125017.157103	Tar1p (transcript antisense to ribosomal RNA protein)
SRR1125017.164324	Tar1p (transcript antisense to ribosomal RNA protein)
SRR1125017.167683	TB2/DP1, HVA22 family
SRR1125017.165284	Tetratricopeptide repeat 1
SRR1125017.153463	Thioredoxin-related transmembrane	Antioxidant
SRR1125017.155523	Transcript antisense to ribosomal RNA	Ribosome
SRR1125017.164533	Transcript antisense to ribosomal RNA	Ribosome
SRR1125017.88496	Translocon-associated subunit gamma
SRR1125017.135043	Transmembrane emp24 domain-containing eca
SRR1125017.147503	Transmembrane protein
SRR1125017.181222	Transport sec61 subunit
	Transporter, major facilitator family protein
SRR1125017.158940	Transthyretin 5	Effector
SRR1125017.149456	Transthyretin-like family	Effector
SRR1125017.169846	Transthyretin-like family	Effector
SRR1125017.168208	Triosephosphate repeat protein	Glycolysis
SRR1125017.182972	Tropomyosin	Development
SRR1125017.153793	Troponin protein	Cytoskeleton, development
SRR1125017.158973	Tubulin alpha chain	Tubulin, development
SRR1125017.127966	Tubulin alpha chain-	Tubulin, development
SRR1125017.171494	Tyrosine phosphatase	Hydrolase, protein phosphatase
SRR1125017.161138	Tyrosine- phosphatase non-receptor type 2	Hydrolase, protein phosphatase, cytoskeletal binding protein
SRR1125017.167522	Ubiquinone biosynthesis O- mitochondrial-like
SRR1125017.155290	Ubiquitin carboxyl-terminal hydrolase 19
SRR1125017.148221	Ubiquitin family
SRR1125017.156649	Ubiquitin family
SRR1125017.171326	Ubiquitin-40S ribosomal S27a
SRR1125017.171225	Ubiquitin-conjugating enzyme E2 2
SRR1125017.158305	Ubiquitin-like modifier-activating enzyme 1
SRR1125017.159383	UV excision repair RAD23 homolog B
SRR1125017.181448	Voltage-dependent L-type calcium channel subunit alpha-1F-like	Ion transport
SRR1125017.171717	V-type proton ATPase subunit G	Ion transport
SRR1125017.182009	Zinc metalloproteinase nas-11
