# Supplementary material for: Molecular insights into the compatible and incompatible interactions between sugar beet and the beet cyst nematode
Source: BMC Plant Biol. 2020 Oct 22;20:483. doi: 10.1186/s12870-020-02706-8 (PMC7583174; doi:10.1186/s12870-020-02706-8)
Supplement: Supplementary file 8 — Additional file 8 Table S8. Primer sequences of sugar beet genes used for qRT-PCR expression analysis. [file 12870_2020_2706_MOESM8_ESM.xlsx]

## Sheet: Sheet2
Additional file 8: Table S8 Primer sequences of sugar beet genes used for qRT-PCR expression analysis.
Gene ID	Gene Description	Primer sequence
BVRB_003160	Polymerase	F: CCCTTGGAAACACAAAATGG
		R: CATCCCAATCAACTAAGTCAGC
BVRB_004820	Defense response	F:GGCTAAGGAGATAGTGGAAGC
		R: CTTCACCTCTTGGAATCACG
BVRB_3g067160	Binding to nucleic acid	F: ACTGTGATGGGGAGCTTGG
		R: GGATTCTCCTGTCTCAAATGC
BVRB_3g070680	Unknown	F: CAAGTAAGCCAGCGTAACACG
		R: GACCCAAACTCCGCATAGG
BVRB_4g093270	Unknown	F: TGAAGGCATGAAAGATCAAGG
		R: GGAAATCACAGAAGAAGATGACC
BVRB_9g225900	Unknown	F: ATGCTACTGAAATCGCAAGC
		R: ATCCCCGGCTTACATAGACC
BvGAPDH	Glyceraldehyde 3-phosphate dehydrogenase	F: GCTTTGAACGACCACTTCGC
		R: ACGCCGAGAGCAACTTGAAC
F, forward primer; R, reverse primer
